# Supplementary material for: Bioinformatic analysis and experimental validation identified DNA methylation–Related biomarkers and immune-cell infiltration of atherosclerosis
Source: Front Genet. 2022 Sep 8;13:989459. doi: 10.3389/fgene.2022.989459 (PMC9493181; doi:10.3389/fgene.2022.989459)
Supplement: Supplementary file 1 [file Table2.XLSX]

## Sheet: Sheet1
id	B	NK	CD4T	CD8T	Mono	Neutro	Eosino
GSM1129686	0.0602801	0.216715	0.222402	0	0.468101	0.0325017	0
GSM1129687	0.0889667	0.146736	0.252794	0	0.431975	0.0795288	0
GSM1129688	0.279956	0.185938	0.276775	0	0.205277	0	0.0520548
GSM1129689	0.0981518	0.177304	0.221092	0	0.408257	0.0951954	0
GSM1129690	0.0824675	0.16624	0.142002	0	0.581724	0.0275665	0
GSM1129691	0.104584	0.14079	0.142496	0	0.530829	0	0.081301
GSM1129692	0.0649954	0.243059	0.268106	0	0.385221	0.0386188	0
GSM1129693	0.113486	0.283822	0.261296	0	0.322095	0	0.0192999
GSM1129694	0.0770882	0.160741	0.167158	0	0.595014	0	0
GSM1129695	0.0726147	0.199034	0.26704	0	0.4525	0.00881071	0
GSM1129696	0.0644613	0.174203	0.162439	0	0.586824	0.012073	0
GSM1129697	0.129464	0.0849056	0.211418	0	0.574213	0	0
GSM1129698	0.149086	0.148508	0.188125	0	0.504821	0	0.00945967
GSM1129699	0.0559351	0.144532	0.142257	0	0.559193	0.0980835	0
GSM1129700	0.0554595	0.27396	0.237902	0	0.432679	0	0
GSM1129701	0.114814	0.241136	0.324065	0	0.295278	0.024707	0
GSM1129702	0	0.176285	0.379951	0	0.368085	0.0756794	0
GSM1129703	0.188159	0.210952	0.26454	0	0.308472	0.0278765	0
GSM1129704	0.116766	0.22397	0.20693	0	0.426425	0	0.0259091
GSM1129705	0.0453121	0.205428	0.204683	0	0.544577	0	0
GSM1129706	0.0465174	0.233209	0.275591	0	0.38967	0.0550132	0
GSM1129707	0.0219498	0.178065	0.278213	0	0.492477	0.0292957	0
GSM1129708	0.141362	0.268244	0.216472	0	0.300365	0.0735565	0
GSM1129709	0.14212	0.230858	0.169915	0	0.406227	0.0508802	0
GSM1129710	0.171186	0.214545	0.237807	0	0.313597	0	0.0628654
GSM1129711	0.131766	0.248899	0.303915	0	0.291014	0.0244064	0
GSM1129712	0.132529	0.139703	0.186389	0	0.526992	0	0.0143873
GSM1129713	0.0339857	0.196058	0.325254	0	0.437237	0.00746561	0
GSM1129714	0.112152	0.190092	0.273139	0	0.424617	0	0
GSM1129715	0.186678	0.185377	0.184915	0	0.44303	0	0
