# Supplementary material for: Bioinformatic analysis and experimental validation identified DNA methylation–Related biomarkers and immune-cell infiltration of atherosclerosis
Source: Front Genet. 2022 Sep 8;13:989459. doi: 10.3389/fgene.2022.989459 (PMC9493181; doi:10.3389/fgene.2022.989459)
Supplement: Supplementary file 2 [file Table1.XLS]

BumphunterDMR.seqnames	BumphunterDMR.start	BumphunterDMR.end	BumphunterDMR.width	BumphunterDMR.strand	BumphunterDMR.value	DMR	BumphunterDMR.area	BumphunterDMR.cluster	BumphunterDMR.indexStart	BumphunterDMR.indexEnd	BumphunterDMR.L	BumphunterDMR.clusterL	BumphunterDMR.p.value	BumphunterDMR.fwer	BumphunterDMR.p.valueArea	BumphunterDMR.fwerArea	gene
chr7	27142200	27143806	1606	*	-2.447321267	2.447321267	63.63035294	181123	89909	89934	26	26	0	0	0	0	HOXA2
chr12	54446944	54448265	1321	*	-2.352571965	2.352571965	35.28857948	47959	23782	23796	15	15	0	0	5.75E-05	0.028	HOXC4
chr15	57025816	57026064	248	*	-2.099530846	2.099530846	10.49765423	69136	33343	33347	5	8	1.64E-05	0.008	0.003418382	0.744	ZNF280D
chr6	30720080	30720491	411	*	-2.053880866	2.053880866	16.43104693	168711	80499	80506	8	8	8.22E-06	0.004	0.001125765	0.424	IER3
chr7	27154262	27155548	1286	*	-2.042498942	2.042498942	36.76498096	181136	89935	89952	18	18	8.22E-06	0.004	5.75E-05	0.028	HOXA3
chr12	54426670	54427884	1214	*	-1.9940905	1.9940905	29.9113575	47947	23756	23770	15	18	8.22E-06	0.004	0.000139693	0.068	HOXC5
chr5	115152785	115152938	153	*	-1.975757112	1.975757112	3.951514225	159917	74474	74475	2	10	0.000139693	0.068	0.038530753	0.984	CDO1
chr3	135684107	135684163	56	*	-1.789844135	1.789844135	5.369532406	141218	66256	66258	3	8	6.57E-05	0.032	0.020091212	0.984	PPP2R3A
chr20	19866743	19867145	402	*	-1.763777515	1.763777515	14.11022012	124221	57581	57588	8	8	4.11E-05	0.02	0.001659887	0.532	RIN2
chr6	32025909	32026797	888	*	-1.725699752	1.725699752	17.25699752	169152	82486	82495	10	12	4.93E-05	0.024	0.000936768	0.372	TNXB
chr7	135433353	135433790	437	*	-1.71636405	1.71636405	13.7309124	187827	93412	93419	8	8	4.93E-05	0.024	0.001725626	0.548	FAM180A
chr12	14996143	14996776	633	*	-1.690441538	1.690441538	15.21397384	45448	22382	22390	9	9	5.75E-05	0.028	0.001331197	0.472	ART4
chr12	99548329	99548757	428	*	-1.640112659	1.640112659	9.840675953	50449	25192	25197	6	8	9.86E-05	0.048	0.003927852	0.776	ANKS1B
chr7	27183133	27183643	510	*	-1.623596892	1.623596892	16.23596892	181164	89978	89987	10	50	6.57E-05	0.032	0.001150417	0.436	HOXA5
chr8	144120106	144120706	600	*	-1.622158152	1.622158152	12.97726522	199499	97154	97161	8	8	7.40E-05	0.036	0.002070751	0.592	LINC02904
chr7	56160409	56161020	611	*	-1.617119919	1.617119919	16.17119919	183292	90985	90994	10	10	6.57E-05	0.032	0.001175069	0.444	PHKG1
chr11	843897	844686	789	*	-1.607063945	1.607063945	17.6777034	31896	14707	14717	11	11	6.57E-05	0.032	0.000879247	0.344	TSPAN4
chr1	95698827	95699313	486	*	-1.604133187	1.604133187	9.62479912	11189	4945	4950	6	14	0.000115042	0.056	0.004207239	0.784	TLCD4-RWDD3
chr12	130502003	130502586	583	*	-1.585545569	1.585545569	14.26991013	53462	26711	26719	9	12	7.40E-05	0.036	0.001594149	0.516	LINC02418
chr6	32060681	32061478	797	*	-1.58431049	1.58431049	12.67448392	169192	82640	82647	8	8	7.40E-05	0.036	0.002136489	0.6	TNXB
chr10	104535020	104536121	1101	*	-1.578294926	1.578294926	18.93953911	28305	13057	13068	12	12	6.57E-05	0.032	0.000698467	0.28	WBP1L
chr16	21170695	21171239	544	*	-1.54282386	1.54282386	9.256943161	76755	35940	35945	6	16	0.000156128	0.076	0.004560582	0.808	DNAH3
chr22	45608345	45608713	368	*	-1.536842068	1.536842068	15.36842068	132112	61985	61994	10	10	9.04E-05	0.044	0.001306545	0.468	KIAA0930
chr15	74218418	74218921	503	*	-1.515896839	1.515896839	16.67486523	70945	33945	33955	11	11	9.04E-05	0.044	0.00105181	0.404	LOXL1
chr8	52721657	52722539	882	*	-1.511585761	1.511585761	13.60427185	194539	95416	95424	9	9	9.86E-05	0.048	0.001783146	0.56	PXDNL
chr13	110961330	110961824	494	*	-1.501897334	1.501897334	6.007589338	58630	28906	28909	4	8	0.00018078	0.088	0.015012942	0.968	COL4A2
chr19	1355910	1356444	534	*	-1.500537011	1.500537011	15.00537011	97442	45182	45191	10	10	9.86E-05	0.048	0.001405152	0.488	PWWP3A
chr6	101846409	101847706	1297	*	-1.485318596	1.485318596	28.22105333	173320	87021	87039	19	19	5.75E-05	0.028	0.00018078	0.088	GRIK2
chr19	57018848	57019373	525	*	-1.48369762	1.48369762	11.86958096	106392	50138	50145	8	9	0.000123259	0.06	0.002489831	0.652	ZNF471
chr14	65005951	65006281	330	*	-1.480494069	1.480494069	13.32444663	62418	30686	30694	9	10	0.000123259	0.06	0.001898188	0.576	HSPA2
chr15	99790901	99791282	381	*	-1.47975373	1.47975373	4.43926119	73307	34993	34995	3	8	0.000262952	0.124	0.030469617	0.984	TTC23
chr1	184006933	184007101	168	*	-1.472944119	1.472944119	4.418832356	16204	7830	7832	3	14	0.000262952	0.124	0.03079009	0.984	COLGALT2
chr4	24796689	24797176	487	*	-1.471783387	1.471783387	11.77426709	147669	68870	68877	8	8	0.000123259	0.06	0.002547352	0.66	SOD3
chr10	695844	696356	512	*	-1.467983727	1.467983727	11.74386981	21179	9764	9771	8	8	0.000131476	0.064	0.002563787	0.66	DIP2C-AS1
chr17	38084377	38084459	82	*	-1.455693999	1.455693999	4.367081998	87629	40440	40442	3	10	0.000295822	0.136	0.031677555	0.984	ORMDL3
chr6	17393396	17393647	251	*	-1.453570581	1.453570581	10.17499407	167092	77571	77577	7	9	0.000213649	0.1	0.003623814	0.752	CAP2
chr1	167690438	167690788	350	*	-1.452715796	1.452715796	4.358147389	15131	7323	7325	3	11	0.000295822	0.136	0.031809031	0.984	MPZL1
chr20	13975853	13976403	550	*	-1.444357067	1.444357067	12.99921361	124056	57437	57445	9	9	0.000156128	0.068	0.002062533	0.588	MACROD2
chr12	120241287	120242513	1226	*	-1.443491236	1.443491236	17.32189483	52210	26257	26268	12	12	0.000131476	0.056	0.000928551	0.368	CIT
chr17	1090123	1090441	318	*	-1.435456843	1.435456843	7.177284217	83351	38113	38117	5	10	0.000254735	0.112	0.009203336	0.924	ABR
chr6	32078398	32078624	226	*	-1.413652795	1.413652795	11.30922236	169212	82715	82722	8	10	0.000164345	0.068	0.002851391	0.696	TNXB
chr22	24979254	24979964	710	*	-1.412651993	1.412651993	15.53917193	130201	60837	60847	11	11	0.000131476	0.056	0.001281893	0.46	GGT1
chr16	31482618	31483285	667	*	-1.410309726	1.410309726	7.051548631	77892	36477	36481	5	13	0.000262952	0.112	0.009770327	0.936	TGFB1I1
chr1	150254838	150255503	665	*	-1.397819259	1.397819259	8.386915552	12904	6079	6084	6	11	0.000262952	0.112	0.005982169	0.856	CIART
chr2	37899776	37900205	429	*	-1.397435967	1.397435967	4.1923079	109886	51782	51784	3	9	0.000345125	0.14	0.034405686	0.984	CDC42EP3
chr2	1746207	1746509	302	*	-1.390580194	1.390580194	4.171740582	107126	50666	50668	3	8	0.000369777	0.152	0.034742594	0.984	PXDN
chr17	42992567	42993050	483	*	-1.388352407	1.388352407	11.10681925	88698	41235	41242	8	8	0.000188997	0.08	0.002982867	0.708	GFAP
chr15	67457584	67458665	1081	*	-1.387415135	1.387415135	11.09932108	70215	33762	33769	8	8	0.000188997	0.08	0.002999302	0.716	SMAD3
chr5	78985425	78985592	167	*	-1.387081167	1.387081167	12.4837305	158518	73818	73826	9	9	0.000188997	0.08	0.002267965	0.608	CMYA5
chr11	125366421	125366590	169	*	-1.384253941	1.384253941	6.921269707	42806	21351	21355	5	9	0.000287604	0.12	0.010337319	0.936	FEZ1
chr12	111358188	111358639	451	*	-1.382995358	1.382995358	13.82995358	51368	25780	25789	10	10	0.000164345	0.068	0.001717408	0.544	MYL2
chr6	32044104	32044496	392	*	-1.381939621	1.381939621	11.05551697	169170	82554	82561	8	8	0.000188997	0.08	0.003015736	0.724	TNXB
chr3	11178593	11178798	205	*	-1.374365412	1.374365412	8.24619247	133606	62628	62633	6	9	0.000287604	0.124	0.006236904	0.856	HRH1
chr4	184908739	184909018	279	*	-1.36551778	1.36551778	5.462071122	153661	71921	71924	4	9	0.000320473	0.132	0.01928592	0.984	STOX2
chr13	46425712	46426263	551	*	-1.364449287	1.364449287	13.64449287	56375	27911	27920	10	14	0.000172563	0.072	0.001750277	0.552	SIAH3
chr10	102279330	102279954	624	*	-1.358582612	1.358582612	13.58582612	27855	12668	12677	10	11	0.000172563	0.072	0.001783146	0.56	SEC31B
chr4	114900050	114900602	552	*	-1.351310098	1.351310098	5.405240392	151100	70656	70659	4	11	0.000345125	0.132	0.019811825	0.984	ARSJ
chr18	6414958	6415087	129	*	-1.345576772	1.345576772	6.727883862	94557	43903	43907	5	9	0.000345125	0.132	0.011109742	0.944	L3MBTL4
chr14	35182801	35183103	302	*	-1.342390888	1.342390888	4.027172665	60864	29771	29773	3	15	0.000443732	0.172	0.037174904	0.984	CFL2
chr5	112824288	112825132	844	*	-1.342046001	1.342046001	12.078414	159797	74387	74395	9	10	0.000205432	0.084	0.002424093	0.636	MCC
chr22	17680477	17680706	229	*	-1.340567878	1.340567878	10.72454303	129499	60387	60394	8	8	0.000230083	0.084	0.003254037	0.736	ADA2
chr10	50506748	50507298	550	*	-1.334277225	1.334277225	12.00849502	24431	10947	10955	9	9	0.000205432	0.084	0.002465179	0.644	C10orf71
chr2	213400697	213401565	868	*	-1.332751992	1.332751992	9.329263943	119820	56061	56067	7	11	0.000320473	0.12	0.004478409	0.804	ERBB4
chr1	85527430	85527597	167	*	-1.322639849	1.322639849	3.967919548	10516	4438	4440	3	8	0.000468384	0.176	0.038202063	0.984	DNAI3
chr8	27347861	27348453	592	*	-1.314377591	1.314377591	6.571887954	193093	94904	94908	5	9	0.000394429	0.144	0.011824644	0.944	EPHX2
chr5	54281271	54281733	462	*	-1.310019517	1.310019517	9.170136622	157164	73082	73088	7	8	0.00036156	0.136	0.004700275	0.812	ESM1
chr2	228735722	228736357	635	*	-1.307483566	1.307483566	11.7673521	121056	56520	56528	9	11	0.000246518	0.104	0.002547352	0.66	DAW1
chr13	47470793	47471705	912	*	-1.300052282	1.300052282	13.00052282	56455	27967	27976	10	10	0.000221866	0.092	0.002062533	0.588	HTR2A
chr12	100750473	100750899	426	*	-1.299863963	1.299863963	9.099047742	50483	25230	25236	7	8	0.000394429	0.152	0.004839969	0.816	SLC17A8
chr3	149374535	149375085	550	*	-1.298826283	1.298826283	6.494131414	141992	66699	66703	5	19	0.000435515	0.164	0.01219442	0.952	WWTR1
chr19	58545001	58545837	836	*	-1.296985534	1.296985534	14.26684087	106619	50452	50462	11	11	0.000197214	0.084	0.001594149	0.516	ZSCAN1
chr16	67977865	67978450	585	*	-1.296178307	1.296178307	10.36942646	79694	37183	37190	8	8	0.000287604	0.108	0.003492337	0.748	LCAT
chr1	236304341	236304503	162	*	-1.294739776	1.294739776	3.884219328	20144	9411	9413	3	8	0.000542339	0.2	0.039829081	0.984	GPR137B
chr6	152126441	152126938	497	*	-1.292647942	1.292647942	7.755887655	176062	88446	88451	6	13	0.000427298	0.164	0.007387321	0.9	ESR1
chr4	187476326	187476837	511	*	-1.28734154	1.28734154	11.58607386	153960	72054	72062	9	12	0.000254735	0.108	0.002629525	0.668	MTNR1A
chr12	105477526	105477934	408	*	-1.286012267	1.286012267	5.144049067	50771	25400	25403	4	13	0.000484819	0.18	0.022244135	0.984	ALDH1L2
chr13	102104707	102105129	422	*	-1.28339198	1.28339198	10.26713584	58249	28771	28778	8	9	0.000304039	0.112	0.003533424	0.748	ITGBL1
chr5	132113386	132114055	669	*	-1.275964151	1.275964151	12.75964151	160707	74855	74864	10	17	0.000238301	0.096	0.002120054	0.596	SEPTIN8
chr2	69664869	69665232	363	*	-1.271260361	1.271260361	5.085041445	111999	52635	52638	4	12	0.000542339	0.196	0.022843995	0.984	NFU1
chr19	35629275	35629791	516	*	-1.270885392	1.270885392	8.896197747	102355	47754	47760	7	8	0.000476601	0.172	0.00513579	0.82	FXYD1
chr10	729479	729956	477	*	-1.269385185	1.269385185	6.346925926	21189	9785	9789	5	8	0.000525905	0.188	0.012975061	0.952	DIP2C
chr7	75624427	75624699	272	*	-1.259625178	1.259625178	3.778875535	184079	91210	91212	3	11	0.000698467	0.244	0.042031308	0.988	TMEM120A
chr17	31254544	31254708	164	*	-1.25742126	1.25742126	5.029685039	86804	39965	39968	4	8	0.00059986	0.208	0.023361683	0.984	TMEM98
chr15	39871808	39872186	378	*	-1.25727732	1.25727732	7.54366392	67840	32417	32422	6	9	0.000542339	0.188	0.007896791	0.912	THBS1
chr3	192959176	192959372	196	*	-1.254057904	1.254057904	3.762173711	144377	67745	67747	3	9	0.000714902	0.252	0.042359998	0.988	MGC2889
chr16	86714536	86715554	1018	*	-1.253327744	1.253327744	10.02662195	81707	37832	37839	8	8	0.000377994	0.14	0.003705986	0.756	FOXL1
chr10	134404873	134405295	422	*	-1.252721554	1.252721554	6.26360777	30967	14259	14263	5	8	0.000583426	0.204	0.013492748	0.96	INPP5A
chr7	5534951	5535934	983	*	-1.252585554	1.252585554	15.03102664	179945	89372	89383	12	15	0.000230083	0.1	0.001388718	0.484	MIR589
chr19	58570419	58570995	576	*	-1.251252005	1.251252005	10.01001604	106628	50463	50470	8	8	0.000377994	0.14	0.003714204	0.756	ZNF135
chr1	86047227	86047911	684	*	-1.248003521	1.248003521	7.488021127	10571	4472	4477	6	14	0.000558774	0.196	0.00811044	0.916	CCN1
chr2	27603886	27604131	245	*	-1.241342807	1.241342807	3.724028422	109277	51434	51436	3	12	0.000747771	0.268	0.043231028	0.988	ZNF513
chr7	27224700	27226329	1629	*	-1.239690149	1.239690149	37.19070447	181206	90131	90160	30	36	0	0	4.11E-05	0.02	HOXA11-AS
chr12	9217390	9217859	469	*	-1.238985442	1.238985442	9.911883538	44993	22180	22187	8	8	0.000402646	0.148	0.003829245	0.772	A2M-AS1
chr1	153747551	153747728	177	*	-1.238765546	1.238765546	7.432593278	13446	6433	6438	6	9	0.000591643	0.208	0.00829122	0.924	SLC27A3
chr1	16084445	16084939	494	*	-1.236628358	1.236628358	6.183141789	3817	1033	1037	5	9	0.000632729	0.224	0.01402687	0.96	FBLIM1
chr17	27044629	27045302	673	*	-1.231338765	1.231338765	11.08204889	86359	39701	39709	9	9	0.000353342	0.144	0.003007519	0.72	NA
chr11	33758157	33758529	372	*	-1.224993374	1.224993374	7.349960241	34969	16868	16873	6	12	0.000624512	0.224	0.008504869	0.924	CD59
chr17	37894258	37894636	378	*	-1.22495394	1.22495394	6.124769702	87596	40428	40432	5	11	0.000665598	0.24	0.01438843	0.968	GRB7
chr3	49170496	49171343	847	*	-1.224937883	1.224937883	12.24937883	136362	64082	64091	10	10	0.000304039	0.124	0.002350138	0.62	LAMB2
chr5	146888445	146889538	1093	*	-1.217543867	1.217543867	9.740350939	162347	75899	75906	8	10	0.000410863	0.152	0.004059329	0.78	DPYSL3
chr11	101918403	101918710	307	*	-1.213426546	1.213426546	3.640279639	40774	20218	20220	3	11	0.000838161	0.304	0.044989523	0.988	CFAP300
chr13	31506685	31507139	454	*	-1.209378648	1.209378648	9.675029188	55485	27431	27438	8	8	0.00041908	0.156	0.004141501	0.78	TEX26-AS1
chr12	27396706	27396937	231	*	-1.207279088	1.207279088	4.829116354	45969	22678	22681	4	12	0.000755988	0.272	0.025720038	0.984	STK38L
chr6	143999465	143999715	250	*	-1.205286846	1.205286846	4.821147385	175524	88124	88127	4	12	0.000755988	0.272	0.025810428	0.984	PHACTR2
chr11	76380921	76381450	529	*	-1.202416579	1.202416579	10.82174922	39655	19660	19668	9	16	0.000377994	0.156	0.003188299	0.736	LRRC32
chr7	35078082	35078269	187	*	-1.200625206	1.200625206	3.601875617	181861	90409	90411	3	12	0.000895682	0.324	0.045918074	0.992	DPY19L1
chr6	33047944	33048879	935	*	-1.199304185	1.199304185	23.98608371	169541	83876	83895	20	20	0.000139693	0.068	0.000304039	0.136	HLA-DPA1
chr6	44354646	44354883	237	*	-1.19796308	1.19796308	3.593889239	171350	85919	85921	3	12	0.000903899	0.324	0.046057767	0.992	CDC5L
chr6	48036212	48036676	464	*	-1.197691579	1.197691579	11.97691579	171590	86030	86039	10	10	0.000320473	0.132	0.002465179	0.644	PTCHD4
chr20	35168979	35169886	907	*	-1.19666946	1.19666946	9.573355679	125149	58184	58191	8	8	0.000443732	0.168	0.004231891	0.788	MYL9
chr10	129535138	129535898	760	*	-1.195013029	1.195013029	10.75511726	30219	13957	13965	9	9	0.000386211	0.16	0.003245819	0.736	FOXI2
chr5	122429966	122431419	1453	*	-1.194809091	1.194809091	14.33770909	160185	74606	74617	12	12	0.00027117	0.116	0.001569498	0.508	PRDM6
chr7	134574947	134576386	1439	*	-1.194080873	1.194080873	19.10529397	187744	93329	93344	16	16	0.000139693	0.068	0.00069025	0.276	CALD1
chr5	63461216	63462187	971	*	-1.19363728	1.19363728	13.13001007	157619	73329	73339	11	11	0.000295822	0.124	0.001996795	0.584	RNF180
chr19	10736006	10736448	442	*	-1.189542576	1.189542576	9.516340609	99906	46204	46211	8	8	0.000460167	0.176	0.004289412	0.788	SLC44A2
chr16	86598792	86599976	1184	*	-1.18542587	1.18542587	10.66883283	81677	37823	37831	9	9	0.000410863	0.172	0.00330334	0.736	FOXC2
chr17	76975944	76976357	413	*	-1.183740698	1.183740698	9.469925583	92630	43148	43155	8	8	0.000484819	0.188	0.004338716	0.796	LGALS3BP
chr1	184005063	184005717	654	*	-1.183307281	1.183307281	4.733229126	16204	7819	7822	4	14	0.00087103	0.304	0.026812934	0.984	COLGALT2
chr10	128993810	128994702	892	*	-1.178965255	1.178965255	10.6106873	30188	13948	13956	9	9	0.00041908	0.176	0.003336209	0.74	INSYN2A
chr3	44753865	44754333	468	*	-1.172962602	1.172962602	11.72962602	135734	63549	63558	10	12	0.000345125	0.144	0.002563787	0.66	ZNF502
chr1	61547131	61547340	209	*	-1.168274942	1.168274942	3.504824825	9483	3909	3911	3	14	0.001084679	0.356	0.048284646	0.992	NFIA
chr11	30038615	30038797	182	*	-1.167615055	1.167615055	10.5085355	34712	16671	16679	9	12	0.000427298	0.18	0.003410165	0.744	KCNA4
chr7	30950813	30951801	988	*	-1.165929256	1.165929256	16.32300958	181610	90355	90368	14	14	0.000279387	0.12	0.0011422	0.432	AQP1
chr1	202091865	202092005	140	*	-1.165347017	1.165347017	8.157429119	16941	8158	8164	7	9	0.000747771	0.26	0.006417684	0.86	GPR37L1
chr12	122355599	122356852	1253	*	-1.162101468	1.162101468	11.62101468	52549	26481	26490	10	10	0.00036156	0.152	0.002621307	0.664	CFAP251
chr10	125650718	125651726	1008	*	-1.161512637	1.161512637	13.93815164	29805	13842	13853	12	12	0.000304039	0.132	0.001700974	0.54	CPXM2
chr10	128593718	128594417	699	*	-1.158591393	1.158591393	8.110139753	30157	13941	13947	7	8	0.000764206	0.26	0.006483422	0.86	DOCK1
chr3	81811125	81811448	323	*	-1.158502601	1.158502601	3.475507803	138534	64974	64976	3	12	0.001166852	0.36	0.049032417	0.992	GBE1
chr7	27169674	27171051	1377	*	-1.15427207	1.15427207	21.93116934	181153	89953	89971	19	25	0.000172563	0.084	0.000468384	0.2	HOXA4
chr12	123215010	123215684	674	*	-1.151465837	1.151465837	12.6661242	52650	26522	26532	11	12	0.000345125	0.148	0.002144706	0.6	HCAR1
chr5	16179633	16180419	786	*	-1.145974691	1.145974691	14.89767099	155981	72420	72432	13	13	0.000312256	0.136	0.001446239	0.492	MARCHF11
chr3	160822268	160822545	277	*	-1.145595433	1.145595433	3.436786299	142668	66998	67000	3	8	0.001216155	0.376	0.049862361	0.992	B3GALNT1
chr11	10715175	10715767	592	*	-1.140485344	1.140485344	12.54533878	33588	15988	15998	11	11	0.000345125	0.148	0.002202227	0.6	IRAG1
chr10	88727732	88728572	840	*	-1.140458976	1.140458976	9.123671809	26744	11926	11933	8	9	0.000534122	0.208	0.004798882	0.816	ADIRF
chr15	30114474	30115299	825	*	-1.140370694	1.140370694	10.26333625	67275	32271	32279	9	10	0.000443732	0.188	0.003541641	0.748	TJP1
chr10	5488225	5488535	310	*	-1.139591314	1.139591314	7.977139195	21809	9896	9902	7	8	0.00078064	0.264	0.006828547	0.876	NET1
chr8	121137288	121138317	1029	*	-1.139466093	1.139466093	9.115728744	197680	96790	96797	8	8	0.000534122	0.208	0.0048071	0.816	COL14A1
chr14	53258566	53258684	118	*	-1.13608451	1.13608451	4.544338039	61556	30224	30227	4	8	0.001043593	0.348	0.029031595	0.984	GNPNAT1
chr11	68780984	68781357	373	*	-1.135744056	1.135744056	4.542976225	38587	19116	19119	4	8	0.00105181	0.352	0.029056247	0.984	MRGPRF
chr5	76506759	76507680	921	*	-1.133452759	1.133452759	6.800716552	158327	73764	73769	6	8	0.000854596	0.284	0.010846789	0.944	PDE8B
chr7	116592956	116593113	157	*	-1.131031523	1.131031523	4.524126092	186602	92809	92812	4	24	0.001068244	0.352	0.029286331	0.984	ST7
chr22	46449430	46450114	684	*	-1.126708051	1.126708051	11.26708051	132218	62039	62048	10	10	0.000386211	0.164	0.002867825	0.696	PRR34-AS1
chr1	42384002	42384647	645	*	-1.123248987	1.123248987	8.985991895	7632	2893	2900	8	11	0.000550557	0.216	0.004971445	0.816	HIVEP3
chr17	9862752	9863081	329	*	-1.121218803	1.121218803	10.09096922	85055	39145	39153	9	9	0.000460167	0.196	0.003673117	0.756	GAS7
chr3	156807135	156807691	556	*	-1.120238029	1.120238029	4.480952117	142436	66859	66862	4	8	0.001101113	0.36	0.029853322	0.984	LINC00881
chr19	52390810	52391789	979	*	-1.11825566	1.11825566	15.65557925	105563	49709	49722	14	14	0.000312256	0.132	0.001257241	0.456	ZNF577
chr10	88427813	88428429	616	*	-1.118143208	1.118143208	12.29957529	26688	11914	11924	11	11	0.000377994	0.16	0.00234192	0.62	LDB3
chr5	140305947	140306458	511	*	-1.116297396	1.116297396	11.16297396	161697	75468	75477	10	11	0.000402646	0.168	0.002966432	0.704	PCDHAC1
chr5	178367621	178368620	999	*	-1.115377399	1.115377399	12.26915139	164861	76878	76888	11	12	0.000377994	0.16	0.00234192	0.62	ZNF454
chr18	74729251	74729551	300	*	-1.113808087	1.113808087	4.455232347	96361	44982	44985	4	15	0.0011422	0.368	0.030214881	0.984	MBP
chr13	113776873	113777160	287	*	-1.112682932	1.112682932	10.01414638	59445	29086	29094	9	9	0.000484819	0.204	0.003714204	0.756	F10
chr17	42247565	42248358	793	*	-1.108743935	1.108743935	8.869951477	88532	41126	41133	8	8	0.00059986	0.232	0.005185094	0.82	ASB16
chr19	10928172	10928696	524	*	-1.103663048	1.103663048	9.93296743	99942	46251	46259	9	9	0.000517688	0.216	0.003788159	0.764	MIR199A1
chr17	56296913	56297515	602	*	-1.103346695	1.103346695	7.723426868	90189	42042	42048	7	16	0.000879247	0.296	0.007485928	0.9	MKS1
chr22	26137524	26138429	905	*	-1.101455487	1.101455487	8.811643899	130277	60884	60891	8	8	0.000616295	0.24	0.005300136	0.82	MYO18B
chr1	151513198	151513502	304	*	-1.098158312	1.098158312	4.392633248	13110	6292	6295	4	10	0.001249024	0.396	0.03124204	0.984	TUFT1
chr4	164253006	164253656	650	*	-1.096228276	1.096228276	4.384913102	152881	71527	71530	4	12	0.001265459	0.4	0.031340647	0.984	NPY1R
chr22	38713874	38714466	592	*	-1.095618427	1.095618427	10.95618427	131279	61465	61474	10	15	0.00045195	0.188	0.003097909	0.732	CSNK1E
chr17	37856133	37857070	937	*	-1.089733054	1.089733054	10.89733054	87581	40402	40411	10	10	0.000468384	0.192	0.00315543	0.736	ERBB2
chr10	63422511	63423079	568	*	-1.088263932	1.088263932	9.794375392	24869	11192	11200	9	10	0.000575209	0.224	0.003960721	0.78	CABCOCO1
chr15	91427184	91428056	872	*	-1.086119964	1.086119964	9.775079672	72686	34796	34804	9	9	0.000583426	0.228	0.003985373	0.78	FES
chr3	135969733	135969981	248	*	-1.084804484	1.084804484	4.339217934	141240	66293	66296	4	13	0.001405152	0.424	0.032047331	0.984	PCCB
chr4	40751717	40753247	1530	*	-1.084328138	1.084328138	10.84328138	148220	69119	69128	10	10	0.000493036	0.204	0.003188299	0.736	NSUN7
chr3	119298195	119298355	160	*	-1.080213721	1.080213721	4.320854882	139741	65552	65555	4	10	0.001454456	0.432	0.032334936	0.984	ADPRH
chr16	31227884	31228555	671	*	-1.078790653	1.078790653	9.70911588	77841	36468	36476	9	9	0.000608078	0.236	0.004100415	0.78	PYDC1
chr12	121416315	121416796	481	*	-1.07236445	1.07236445	9.651280049	52381	26372	26380	9	9	0.000632729	0.248	0.004182588	0.78	HNF1A
chr19	15121333	15121596	263	*	-1.069508543	1.069508543	6.417051257	100742	46906	46911	6	8	0.0011422	0.356	0.012523111	0.952	CCDC105
chr3	48507087	48507385	298	*	-1.065600054	1.065600054	4.262400217	136221	63895	63898	4	8	0.001544846	0.448	0.033238835	0.984	TREX1
chr3	73673893	73674702	809	*	-1.064613048	1.064613048	15.96919571	138392	64950	64964	15	15	0.000377994	0.164	0.001183286	0.444	PDZRN3
chr8	145728138	145728630	492	*	-1.061767184	1.061767184	13.80297339	200158	97410	97422	13	13	0.000410863	0.176	0.001717408	0.544	GPT
chr17	33775779	33776683	904	*	-1.056303484	1.056303484	11.61933833	86980	40071	40081	11	15	0.000484819	0.204	0.002621307	0.664	SLFN13
chr4	3371236	3372272	1036	*	-1.050381282	1.050381282	10.50381282	146066	68336	68345	10	10	0.000525905	0.212	0.003418382	0.744	RGS12
chr12	56694449	56694932	483	*	-1.049988524	1.049988524	5.249942621	48295	24075	24079	5	11	0.001446239	0.424	0.021167673	0.984	CS
chr8	19540272	19540734	462	*	-1.04971756	1.04971756	6.298305361	192324	94598	94603	6	8	0.001224372	0.372	0.013262665	0.96	CSGALNACT1
chr17	78800574	78800806	232	*	-1.047742177	1.047742177	5.238710886	93159	43292	43296	5	8	0.001479108	0.432	0.02129915	0.984	RPTOR
chr2	73299145	73299297	152	*	-1.04735218	1.04735218	4.189408719	112355	52915	52918	4	9	0.001684539	0.476	0.034438555	0.984	SFXN5
chr2	107502354	107502801	447	*	-1.047167536	1.047167536	5.235837679	114322	53897	53901	5	9	0.001487325	0.436	0.021315584	0.984	ST6GAL2
chr8	101117949	101118899	950	*	-1.044311477	1.044311477	11.48742625	196785	96434	96444	11	11	0.00050947	0.212	0.002711697	0.676	RGS22
chr12	117627133	117627478	345	*	-1.043726418	1.043726418	6.262358509	52051	26184	26189	6	15	0.001281893	0.392	0.013500966	0.96	FBXO21
chr17	60885671	60886284	613	*	-1.041095758	1.041095758	6.246574548	90575	42302	42307	6	9	0.001281893	0.392	0.013583138	0.96	MARCHF10
chr1	153599479	153600156	677	*	-1.039988866	1.039988866	8.319910924	13407	6378	6385	8	8	0.000846378	0.288	0.006105428	0.856	S100A13
chr6	164506581	164506939	358	*	-1.03872143	1.03872143	4.154885718	177030	88690	88693	4	8	0.001758495	0.48	0.034989112	0.984	QKI
chr19	39522548	39523626	1078	*	-1.03354294	1.03354294	8.268343519	102965	48321	48328	8	8	0.000895682	0.292	0.006154731	0.856	FBXO27
chr4	154710224	154710750	526	*	-1.032372988	1.032372988	14.45322183	152610	71330	71343	14	41	0.000443732	0.18	0.001536628	0.504	SFRP2
chr10	15760690	15761657	967	*	-1.030389984	1.030389984	6.182339901	22625	10259	10264	6	14	0.001413369	0.404	0.01402687	0.96	ITGA8
chr3	145879277	145879710	433	*	-1.029129195	1.029129195	7.203904368	141789	66606	66612	7	10	0.001372283	0.396	0.009121164	0.924	PLOD2
chr3	139257713	139258431	718	*	-1.028434187	1.028434187	8.227473493	141486	66462	66469	8	15	0.000936768	0.3	0.006302642	0.856	RBP1
chr17	6899085	6899865	780	*	-1.026569844	1.026569844	13.34540797	84371	38587	38599	13	14	0.000468384	0.192	0.001873536	0.576	ALOX12
chr5	150326174	150326521	347	*	-1.026176493	1.026176493	7.183235454	162733	76090	76096	7	9	0.0013805	0.4	0.009170467	0.924	ZNF300P1
chr2	177053274	177053345	71	*	-1.02332947	1.02332947	6.139976822	118067	55179	55184	6	9	0.001454456	0.416	0.014314475	0.964	HOXD1
chr3	158518888	158519410	522	*	-1.022565598	1.022565598	5.112827989	142543	66933	66937	5	13	0.00174206	0.464	0.022581043	0.984	MFSD1
chr7	1250038	1251338	1300	*	-1.020737317	1.020737317	14.29032244	178684	89109	89122	14	14	0.00045195	0.184	0.001577715	0.512	UNCX
chr2	160472940	160473528	588	*	-1.020648293	1.020648293	4.082593173	116947	54661	54664	4	8	0.002037882	0.52	0.036172398	0.984	BAZ2B
chr6	168785320	168785970	650	*	-1.016985955	1.016985955	8.135887637	177641	88831	88838	8	8	0.000977854	0.312	0.00645877	0.86	SMOC2
chr6	33128825	33129106	281	*	-1.015876558	1.015876558	11.17464214	169567	83925	83935	11	26	0.000583426	0.224	0.002925346	0.696	COL11A2
chr7	96649956	96650668	712	*	-1.015003195	1.015003195	8.12002556	185022	91955	91962	8	8	0.001002506	0.316	0.006483422	0.86	DLX5
chr16	67918484	67918965	481	*	-1.011667824	1.011667824	8.093342591	79675	37154	37161	8	8	0.001035375	0.32	0.006540943	0.86	NRN1L
chr5	178986131	178986906	775	*	-1.008061097	1.008061097	9.072549875	164996	76930	76938	9	9	0.00087103	0.304	0.004864621	0.816	RUFY1
chr15	71408603	71408914	311	*	-1.005496836	1.005496836	4.021987342	70668	33859	33862	4	11	0.002276182	0.552	0.037224208	0.984	CT62
chr4	41361623	41361919	296	*	-1.00026025	1.00026025	4.001040999	148276	69156	69159	4	9	0.002309051	0.56	0.037593985	0.984	LIMCH1
chr1	26233332	26233709	377	*	-0.997975314	0.997975314	10.97772845	5457	1625	1635	11	20	0.000649164	0.256	0.003073257	0.728	STMN1
chr10	119293083	119294173	1090	*	-0.99436793	0.99436793	8.949311374	29255	13572	13580	9	9	0.000936768	0.336	0.0050454	0.82	EMX2OS
chr7	94538165	94538408	243	*	-0.994229146	0.994229146	6.95960402	184893	91853	91859	7	17	0.00165167	0.452	0.010189408	0.936	PPP1R9A
chr11	87908558	87908938	380	*	-0.993175095	0.993175095	8.938575857	40256	19927	19935	9	9	0.00096142	0.348	0.005061835	0.82	RAB38
chr17	27917879	27918580	701	*	-0.992985294	0.992985294	5.957911761	86510	39823	39828	6	8	0.001774929	0.48	0.015341633	0.968	ANKRD13B
chr17	33759512	33760527	1015	*	-0.992710224	0.992710224	10.91981246	86977	40056	40066	11	11	0.000665598	0.264	0.003130778	0.736	SLFN12
chr3	170136159	170136920	761	*	-0.991651673	0.991651673	10.9081684	142923	67113	67123	11	11	0.000673816	0.264	0.003138995	0.736	CLDN11
chr11	110583882	110584327	445	*	-0.989860203	0.989860203	4.949301017	41164	20518	20522	5	12	0.002144706	0.536	0.024372406	0.984	ARHGAP20
chr6	56111812	56112696	884	*	-0.98977982	0.98977982	11.87735785	171975	86178	86189	12	12	0.000583426	0.236	0.002489831	0.652	COL21A1
chr21	42218932	42219299	367	*	-0.985768714	0.985768714	7.886149712	128366	60153	60160	8	8	0.001224372	0.376	0.007025761	0.876	DSCAM
chr8	27472446	27472513	67	*	-0.984095468	0.984095468	3.936381871	193110	94929	94932	4	11	0.002498048	0.588	0.038843009	0.984	CLU
chr10	711556	712592	1036	*	-0.98291455	0.98291455	9.829145503	21185	9772	9781	10	10	0.000764206	0.292	0.003927852	0.776	DIP2C-AS1
chr7	112120785	112121259	474	*	-0.982654561	0.982654561	5.895927367	186423	92727	92732	6	8	0.001873536	0.492	0.015727844	0.968	LSMEM1
chr11	1891699	1892307	608	*	-0.981675701	0.981675701	10.79843271	32313	14851	14861	11	14	0.000706685	0.276	0.003204733	0.736	LSP1
chr11	13983851	13984067	216	*	-0.980962478	0.980962478	4.904812388	33883	16090	16094	5	10	0.002218661	0.536	0.025013353	0.984	SPON1
chr17	29297380	29297757	377	*	-0.980564219	0.980564219	9.80564219	86627	39890	39899	10	19	0.000788857	0.3	0.003960721	0.78	RNF135
chr3	6902432	6903327	895	*	-0.980166737	0.980166737	6.861167159	133217	62362	62368	7	8	0.001816015	0.484	0.010608488	0.94	GRM7
chr4	148401828	148402899	1071	*	-0.979247058	0.979247058	9.792470578	152238	71217	71226	10	11	0.000788857	0.3	0.003960721	0.78	EDNRA
chr6	168720476	168720679	203	*	-0.978329367	0.978329367	3.913317468	177619	88827	88830	4	8	0.002596656	0.592	0.039336045	0.984	DACT2
chr12	6492890	6493767	877	*	-0.977140822	0.977140822	7.817126573	44608	21885	21892	8	8	0.001298328	0.392	0.007214758	0.888	LTBR
chr14	64932467	64932782	315	*	-0.974015192	0.974015192	3.896060767	62405	30671	30674	4	11	0.002645959	0.592	0.039615432	0.984	AKAP5
chr10	128076910	128077376	466	*	-0.971962082	0.971962082	9.719620817	30118	13930	13939	10	10	0.000829944	0.308	0.004100415	0.78	ADAM12
chr6	21666834	21667407	573	*	-0.971707443	0.971707443	4.858537217	167317	77666	77670	5	11	0.002374789	0.544	0.025415999	0.984	CASC15
chr12	54144380	54144921	541	*	-0.970702935	0.970702935	4.853514677	47858	23638	23642	5	8	0.002374789	0.544	0.025465303	0.984	CALCOCO1
chr19	3606974	3607269	295	*	-0.968529161	0.968529161	4.842645806	98372	45461	45465	5	10	0.002383007	0.544	0.025572127	0.984	CACTIN-AS1
chr11	66103386	66103823	437	*	-0.968394653	0.968394653	4.841973265	37943	18690	18694	5	14	0.002383007	0.544	0.025588562	0.984	RIN1
chr6	32076144	32076592	448	*	-0.967825195	0.967825195	6.774776366	169209	82706	82712	7	9	0.00192284	0.492	0.01090431	0.944	TNXB
chr10	120355139	120355427	288	*	-0.964671031	0.964671031	6.752697214	29323	13622	13628	7	11	0.001939274	0.492	0.0109947	0.944	PRLHR
chr1	11795746	11795985	239	*	-0.964337408	0.964337408	6.750361858	3277	863	869	7	14	0.001947492	0.492	0.011002917	0.944	AGTRAP
chr5	172199418	172199667	249	*	-0.962595894	0.962595894	6.738171256	163990	76567	76573	7	22	0.001963926	0.492	0.011060438	0.944	DUSP1
chr11	111410935	111411289	354	*	-0.962048572	0.962048572	7.696388573	41224	20558	20565	8	9	0.001372283	0.404	0.007527014	0.9	LAYN
chr1	36038701	36039173	472	*	-0.960610644	0.960610644	5.763663866	6791	2482	2487	6	8	0.002087185	0.512	0.016886478	0.972	TFAP2E
chr5	38445522	38446192	670	*	-0.958363968	0.958363968	7.666911742	156619	72757	72764	8	8	0.001405152	0.412	0.007609187	0.908	EGFLAM
chr14	20903410	20903611	201	*	-0.957833763	0.957833763	3.831335054	59902	29194	29197	4	10	0.00288426	0.612	0.040872673	0.988	KLHL33
chr20	36889213	36889389	176	*	-0.953488613	0.953488613	4.767443066	125297	58404	58408	5	8	0.002539135	0.56	0.026377419	0.984	KIAA1755
chr5	178017667	178018186	519	*	-0.952499225	0.952499225	7.619993799	164828	76860	76867	8	13	0.001446239	0.42	0.007699577	0.908	COL23A1
chr2	14772482	14772963	481	*	-0.952429779	0.952429779	6.667008451	108280	50882	50888	7	8	0.002054316	0.504	0.011339825	0.944	LRATD1
chr17	1553341	1553661	320	*	-0.949980822	0.949980822	7.59984658	83492	38141	38148	8	10	0.001454456	0.42	0.007740663	0.908	RILP
chr16	31484032	31484618	586	*	-0.949413393	0.949413393	4.747066964	77892	36485	36489	5	13	0.002596656	0.568	0.026648589	0.984	TGFB1I1
chr11	63997306	63997668	362	*	-0.949326333	0.949326333	3.797305332	37231	18076	18079	4	12	0.003007519	0.632	0.041530055	0.988	DNAJC4
chr19	3868624	3869172	548	*	-0.947306387	0.947306387	4.736531937	98485	45493	45497	5	9	0.002637742	0.572	0.026796499	0.984	ZFR2
chr6	85473773	85474595	822	*	-0.946047227	0.946047227	10.40651949	172728	86620	86630	11	11	0.000838161	0.312	0.003475903	0.744	TBX18
chr1	201708500	201709675	1175	*	-0.943939954	0.943939954	11.32727945	16875	8104	8115	12	12	0.000739554	0.292	0.002843174	0.692	NAV1
chr19	45737483	45738115	632	*	-0.943233598	0.943233598	8.489102384	103980	49055	49063	9	11	0.001281893	0.416	0.005801389	0.848	EXOC3L2
chr6	31589365	31589994	629	*	-0.942573308	0.942573308	5.655439848	168938	81165	81170	6	43	0.002325486	0.552	0.017716422	0.972	SNORA38
chr4	8582101	8582565	464	*	-0.942208492	0.942208492	7.537667937	147007	68646	68653	8	8	0.001544846	0.44	0.007921443	0.916	GPR78
chr14	77498976	77499391	415	*	-0.941533855	0.941533855	3.766135422	63625	31191	31194	4	8	0.003188299	0.652	0.042277826	0.988	IRF2BPL
chr2	1748112	1749076	964	*	-0.941457991	0.941457991	7.531663925	107128	50674	50681	8	8	0.001544846	0.44	0.007937877	0.916	PXDN
chr11	32449163	32450692	1529	*	-0.939909241	0.939909241	10.33900165	34852	16767	16777	11	11	0.000854596	0.32	0.003508772	0.748	WT1
chr8	17270812	17271535	723	*	-0.93967347	0.93967347	7.517387762	192140	94545	94552	8	12	0.00156128	0.44	0.007987181	0.916	MTMR7
chr6	32038177	32039176	999	*	-0.939344019	0.939344019	9.393440191	169164	82529	82538	10	43	0.00096142	0.352	0.004404454	0.8	TNXB
chr17	76921829	76922138	309	*	-0.938560584	0.938560584	3.754242334	92616	43144	43147	4	9	0.003254037	0.656	0.042548995	0.988	TIMP2
chr5	135364827	135365012	185	*	-0.938164196	0.938164196	3.752656784	161100	75101	75104	4	13	0.003270471	0.656	0.042581864	0.988	TGFBI
chr2	74875227	74875387	160	*	-0.93723783	0.93723783	5.62342698	112606	53125	53130	6	8	0.002391224	0.556	0.017913637	0.972	M1AP
chr1	9884593	9884732	139	*	-0.936479955	0.936479955	6.555359686	2884	661	667	7	8	0.002259748	0.532	0.011906816	0.948	CLSTN1
chr10	64133406	64133812	406	*	-0.931752098	0.931752098	5.590512589	24928	11219	11224	6	12	0.002424093	0.556	0.018184806	0.972	ZNF365
chr16	55689865	55690564	699	*	-0.931546085	0.931546085	7.452368677	78726	36707	36714	8	8	0.001602367	0.44	0.008258351	0.92	SLC6A2
chr4	166299786	166300051	265	*	-0.931179162	0.931179162	5.587074972	152967	71600	71605	6	11	0.00243231	0.556	0.018209458	0.972	CPE
chr14	52734251	52734529	278	*	-0.929715656	0.929715656	6.508009592	61511	30189	30195	7	8	0.002309051	0.54	0.012104031	0.952	PTGDR
chr1	24438607	24439075	468	*	-0.929148811	0.929148811	5.574892868	5188	1447	1452	6	9	0.002473397	0.56	0.018349152	0.972	MYOM3
chr7	54609776	54610320	544	*	-0.928506305	0.928506305	7.42805044	183108	90926	90933	8	11	0.001627018	0.448	0.008307654	0.924	VSTM2A
chr2	241458886	241460002	1116	*	-0.926908339	0.926908339	7.415266712	122761	56875	56882	8	8	0.001643453	0.448	0.008332306	0.924	ANKMY1
chr6	30094947	30095762	815	*	-0.926316483	0.926316483	25.93686153	168492	79327	79354	28	29	0	0	0.000254735	0.124	TRIM40
chr11	94502558	94502879	321	*	-0.924709275	0.924709275	4.623546376	40510	20115	20119	5	8	0.002949998	0.6	0.028020872	0.984	AMOTL1
chr17	46696848	46697700	852	*	-0.923031011	0.923031011	4.615155053	89264	41580	41584	5	10	0.002982867	0.6	0.028135914	0.984	HOXB8
chr12	25054873	25055967	1094	*	-0.921657965	0.921657965	10.13823762	45813	22592	22602	11	13	0.000912116	0.336	0.003648465	0.756	BCAT1
chr15	45670865	45671347	482	*	-0.919075371	0.919075371	11.94797983	68556	32962	32974	13	13	0.000731337	0.292	0.002465179	0.644	NA
chr7	79083408	79084196	788	*	-0.918460405	0.918460405	14.69536649	184292	91343	91358	16	16	0.000394429	0.188	0.001495542	0.496	MAGI2-AS3
chr2	43020169	43020682	513	*	-0.917441156	0.917441156	3.669764625	110242	51886	51889	4	11	0.0036649	0.668	0.04439788	0.988	HAAO
chr1	66998484	66999929	1445	*	-0.916809689	0.916809689	11.00171627	9852	4037	4048	12	12	0.000797075	0.308	0.003056822	0.724	SGIP1
chr16	85519061	85519308	247	*	-0.91550513	0.91550513	4.57752565	81351	37743	37747	5	8	0.00312256	0.608	0.028620732	0.984	GSE1
chr4	157996959	157997750	791	*	-0.912811317	0.912811317	12.77935843	152746	71463	71476	14	14	0.00069025	0.28	0.002120054	0.596	GLRB
chr14	24640947	24641852	905	*	-0.91148799	0.91148799	10.02636789	60486	29520	29530	11	11	0.000944985	0.344	0.003705986	0.756	REC8
chr8	30240920	30241280	360	*	-0.910353958	0.910353958	4.55176979	193357	95046	95050	5	8	0.003254037	0.624	0.028916554	0.984	RBPMS
chr1	209848402	209849445	1043	*	-0.90815925	0.90815925	8.173433246	17908	8479	8487	9	10	0.001503759	0.452	0.006376597	0.86	G0S2
chr12	107974186	107974733	547	*	-0.906224415	0.906224415	8.156019736	50970	25517	25525	9	10	0.001511977	0.452	0.006417684	0.86	BTBD11
chr19	50706387	50707172	785	*	-0.906138384	0.906138384	7.249107073	105168	49620	49627	8	8	0.001824233	0.472	0.008932166	0.924	MYH14
chr2	157291262	157292127	865	*	-0.903565048	0.903565048	7.22852038	116799	54614	54621	8	16	0.001857102	0.472	0.009014339	0.924	GPD2
chr11	117747689	117748512	823	*	-0.903314209	0.903314209	10.8397705	41811	20870	20881	12	16	0.000829944	0.32	0.003188299	0.736	FXYD6-FXYD2
chr17	32483560	32484259	699	*	-0.902899826	0.902899826	11.73769774	86862	39973	39985	13	13	0.000764206	0.308	0.002563787	0.66	ASIC2
chr5	148033708	148034045	337	*	-0.901789251	0.901789251	4.508946253	162406	75922	75926	5	8	0.003443034	0.636	0.029450676	0.984	HTR4
chr14	23834710	23835212	502	*	-0.899717142	0.899717142	8.097454274	60363	29419	29427	9	9	0.001553063	0.46	0.006532725	0.86	EFS
chr5	19988200	19988944	744	*	-0.898595418	0.898595418	11.68174043	156127	72469	72481	13	14	0.000772423	0.312	0.00261309	0.664	CDH18
chr20	48099248	48099479	231	*	-0.898452901	0.898452901	6.289170307	126006	59021	59027	7	8	0.002761001	0.588	0.013303751	0.96	KCNB1
chr19	37329498	37329859	361	*	-0.897496572	0.897496572	5.38497943	102675	48044	48049	6	16	0.002999302	0.616	0.020000822	0.984	ZNF790
chr11	111847475	111848638	1163	*	-0.896969022	0.896969022	10.76362826	41287	20610	20621	12	12	0.000854596	0.332	0.003237602	0.736	DIXDC1
chr8	72756882	72757004	122	*	-0.896734527	0.896734527	3.58693811	195541	95877	95880	4	8	0.004157936	0.7	0.046238547	0.992	MSC
chr13	113497950	113498188	238	*	-0.895765999	0.895765999	3.583063995	59273	29047	29050	4	8	0.00417437	0.704	0.046353589	0.992	ATP11A
chr1	32041507	32042161	654	*	-0.895040877	0.895040877	8.950408769	6239	2159	2168	10	10	0.001150417	0.4	0.0050454	0.82	TINAGL1
chr12	58003774	58004992	1218	*	-0.894983743	0.894983743	9.844821175	48569	24280	24290	11	11	0.001018941	0.368	0.003927852	0.776	ARHGEF25
chr2	27530670	27531535	865	*	-0.893571375	0.893571375	10.7228565	109258	51387	51398	12	19	0.000854596	0.332	0.003254037	0.736	UCN
chr1	236849942	236850361	419	*	-0.893520883	0.893520883	5.361125299	20191	9463	9468	6	9	0.003040388	0.62	0.020181602	0.984	ACTN2
chr22	38071455	38071677	222	*	-0.892303189	0.892303189	6.246122322	131147	61362	61368	7	11	0.002843174	0.6	0.013591355	0.96	LGALS1
chr10	119292062	119292587	525	*	-0.891916914	0.891916914	7.135335311	29254	13564	13571	8	9	0.001955709	0.484	0.009334812	0.928	EMX2OS
chr5	174151334	174152033	699	*	-0.891805561	0.891805561	6.242638924	164227	76667	76673	7	12	0.002851391	0.6	0.01360779	0.96	MSX2
chr12	22094461	22095477	1016	*	-0.89104143	0.89104143	8.910414297	45707	22534	22543	10	15	0.001158634	0.4	0.005102921	0.82	ABCC9
chr4	141489799	141490153	354	*	-0.890531552	0.890531552	7.124252416	151952	71066	71073	8	11	0.001988578	0.492	0.009392333	0.932	UCP1
chr4	66535145	66535575	430	*	-0.890527142	0.890527142	6.233689996	149061	69579	69585	7	9	0.00288426	0.608	0.013648876	0.96	EPHA5
chr5	121414322	121414634	312	*	-0.889492005	0.889492005	3.557968019	160107	74558	74561	4	15	0.004363367	0.72	0.046928797	0.992	LOX
chr5	191127	191806	679	*	-0.888904416	0.888904416	9.777948579	154261	72109	72119	11	12	0.001035375	0.368	0.003985373	0.78	LRRC14B
chr1	31845904	31846110	206	*	-0.887766495	0.887766495	6.214365467	6217	2139	2145	7	12	0.002958215	0.608	0.013813222	0.96	FABP3
chr19	58629719	58630089	370	*	-0.887137244	0.887137244	5.322823461	106640	50485	50490	6	9	0.003171864	0.628	0.020559596	0.984	ZSCAN18
chr3	153839842	153840718	876	*	-0.887064842	0.887064842	8.870648416	142276	66773	66782	10	11	0.001183286	0.4	0.005185094	0.82	ARHGEF26
chr15	69744390	69744850	460	*	-0.887014562	0.887014562	5.322087371	70498	33827	33832	6	11	0.003180081	0.628	0.020559596	0.984	RPLP1
chr3	187387555	187388225	670	*	-0.884418571	0.884418571	7.959767142	144074	67635	67643	9	10	0.001692756	0.472	0.006861416	0.876	SST
chr6	29520698	29521803	1105	*	-0.884241219	0.884241219	34.48540753	168249	78766	78804	39	39	0	0	7.40E-05	0.036	UBD
chr5	168728076	168729558	1482	*	-0.883561794	0.883561794	12.36986511	163653	76422	76435	14	15	0.000755988	0.296	0.002333703	0.616	SLIT3
chr12	54366760	54366909	149	*	-0.883218816	0.883218816	4.416094081	47897	23665	23669	5	8	0.003919635	0.664	0.030814742	0.984	HOXC11
chr4	38869552	38869779	227	*	-0.881857456	0.881857456	5.291144738	148075	69018	69023	6	13	0.003352644	0.628	0.020912938	0.984	MIR574
chr3	188664887	188665466	579	*	-0.881194815	0.881194815	6.168363705	144199	67690	67696	7	9	0.003138995	0.612	0.014125478	0.964	TPRG1
chr6	151186169	151186614	445	*	-0.881052504	0.881052504	5.286315025	175979	88394	88399	6	8	0.003385513	0.632	0.020962242	0.984	MTHFD1L
chr6	134497175	134497755	580	*	-0.880318305	0.880318305	7.042546437	174944	87843	87850	8	11	0.002226879	0.504	0.0098525	0.936	SGK1
chr22	51016501	51017162	661	*	-0.878857445	0.878857445	11.42514678	132956	62224	62236	13	15	0.000805292	0.312	0.002761001	0.684	CPT1B
chr5	121647154	121647858	704	*	-0.878045735	0.878045735	6.146320146	160125	74562	74568	7	12	0.003204733	0.624	0.014256954	0.964	SNCAIP
chr15	75918608	75918757	149	*	-0.877254053	0.877254053	3.509016213	71248	34207	34210	4	8	0.004856403	0.732	0.04815317	0.992	SNUPN
chr11	67777664	67777952	288	*	-0.877139913	0.877139913	6.139979388	38354	19008	19014	7	8	0.003221168	0.624	0.014314475	0.964	ALDH3B1
chr15	61521910	61522112	202	*	-0.87647022	0.87647022	4.3823511	69507	33488	33492	5	9	0.004092198	0.676	0.031373516	0.984	RORA
chr6	32119616	32121566	1950	*	-0.876274129	0.876274129	39.43233579	169232	82875	82919	45	85	0	0	3.29E-05	0.016	PRRT1
chr6	28493019	28493601	582	*	-0.875957826	0.875957826	5.255746958	168052	78202	78207	6	9	0.003475903	0.644	0.021134804	0.984	GPX5
chr4	174427146	174427529	383	*	-0.874062713	0.874062713	4.370313565	153237	71716	71720	5	9	0.004149719	0.676	0.031644685	0.984	HAND2
chr5	35230549	35230935	386	*	-0.873553167	0.873553167	3.494212667	156484	72639	72642	4	9	0.00495501	0.736	0.048514729	0.992	PRLR
chr2	128422113	128422717	604	*	-0.873298638	0.873298638	8.732986383	115512	54266	54275	10	10	0.001306545	0.42	0.005431612	0.824	LIMS2
chr5	102201128	102201890	762	*	-0.871522085	0.871522085	6.972176677	159409	74218	74225	8	8	0.002309051	0.516	0.010148322	0.936	PAM
chr3	238161	238618	457	*	-0.870763451	0.870763451	6.095344158	133014	62262	62268	7	8	0.003286906	0.632	0.014495255	0.968	CHL1
chr16	85478580	85479301	721	*	-0.870082838	0.870082838	6.960662702	81334	37732	37739	8	8	0.002358355	0.524	0.010189408	0.936	MIR5093
chr22	30476089	30476452	363	*	-0.868861226	0.868861226	7.819751037	130537	61045	61053	9	10	0.001889971	0.504	0.007198324	0.884	HORMAD2
chr3	138327370	138327519	149	*	-0.867055411	0.867055411	4.335277056	141399	66403	66407	5	12	0.004297629	0.688	0.032104852	0.984	FAIM
chr17	48912327	48912952	625	*	-0.866280756	0.866280756	9.529088314	89770	41883	41893	11	16	0.001166852	0.388	0.004281195	0.788	WFIKKN2
chr3	62860802	62861925	1123	*	-0.865760567	0.865760567	10.38912681	137670	64852	64863	12	12	0.000977854	0.352	0.003492337	0.748	CADPS
chr20	42543646	42544178	532	*	-0.863995295	0.863995295	4.319976475	125521	58591	58595	5	12	0.00435515	0.692	0.032359587	0.984	TOX2
chr20	30406997	30407388	391	*	-0.863604974	0.863604974	7.772444763	124627	57875	57883	9	12	0.001914623	0.508	0.007338017	0.9	MYLK2
chr8	69243285	69244734	1449	*	-0.863004874	0.863004874	10.35605848	195374	95817	95828	12	12	0.000986072	0.356	0.003492337	0.748	C8orf34-AS1
chr15	89920887	89921258	371	*	-0.86168967	0.86168967	6.031827691	72432	34646	34652	7	8	0.003434817	0.648	0.014873249	0.968	MIR9-3HG
chr7	45927735	45928133	398	*	-0.860860198	0.860860198	6.026021384	182675	90799	90805	7	9	0.003459468	0.652	0.014914335	0.968	IGFBP1
chr3	45077369	45077920	551	*	-0.857579185	0.857579185	4.287895926	135770	63606	63610	5	9	0.004470192	0.704	0.032836189	0.984	CLEC3B
chr11	65816463	65816819	356	*	-0.856751539	0.856751539	5.140509236	37874	18575	18580	6	9	0.003771724	0.68	0.022293439	0.984	GAL3ST3
chr11	86085694	86086101	407	*	-0.85573625	0.85573625	5.134417501	40174	19883	19888	6	8	0.003788159	0.684	0.022359177	0.984	CCDC81
chr11	128693801	128694915	1114	*	-0.854660102	0.854660102	7.691940918	43128	21463	21471	9	11	0.001996795	0.524	0.007535232	0.9	KCNJ1
chr8	86350278	86351195	917	*	-0.85431407	0.85431407	10.25176885	196035	96097	96108	12	12	0.001018941	0.372	0.003549858	0.748	CA3
chr16	11348611	11349023	412	*	-0.85127264	0.85127264	4.2563632	76135	35733	35737	5	18	0.004659189	0.716	0.033378528	0.984	SOCS1
chr1	10489962	10490124	162	*	-0.849688486	0.849688486	5.098130916	2965	718	723	6	13	0.003886766	0.696	0.022737171	0.984	CENPS-CORT
chr11	1769289	1769645	356	*	-0.848548488	0.848548488	6.7883879	32268	14805	14812	8	9	0.002563787	0.556	0.010879658	0.944	IFITM10
chr7	89840850	89841767	917	*	-0.84854415	0.84854415	8.485441498	184608	91491	91500	10	14	0.001429804	0.46	0.005817823	0.852	STEAP2
chr12	47219626	47219958	332	*	-0.848381527	0.848381527	9.332196798	46751	22946	22956	11	12	0.001249024	0.416	0.004478409	0.804	SLC38A4
chr2	230135577	230136150	573	*	-0.845275048	0.845275048	5.916925336	121078	56531	56537	7	9	0.003656683	0.68	0.015588151	0.968	PID1
chr18	18822579	18823509	930	*	-0.845171043	0.845171043	6.761368345	94949	44097	44104	8	8	0.002588438	0.556	0.010961831	0.944	GREB1L
chr5	140864020	140864834	814	*	-0.844904484	0.844904484	7.604140358	161883	75689	75697	9	9	0.002062533	0.528	0.007740663	0.908	PCDHGC4
chr1	67217673	67218275	602	*	-0.844815877	0.844815877	10.13779053	9871	4049	4060	12	13	0.001068244	0.38	0.003648465	0.756	DYNLT5
chr1	32827824	32828191	367	*	-0.843209906	0.843209906	5.059259435	6422	2273	2278	6	13	0.003977156	0.7	0.023082296	0.984	FAM229A
chr6	13924355	13924708	353	*	-0.842803012	0.842803012	5.056818071	166766	77488	77493	6	15	0.003993591	0.7	0.023106948	0.984	RNF182
chr5	45695241	45696592	1351	*	-0.842574245	0.842574245	8.425742448	156952	72991	73000	10	10	0.001503759	0.468	0.005924648	0.856	HCN1
chr3	192444985	192445594	609	*	-0.840884473	0.840884473	10.09061368	144348	67719	67730	12	12	0.001101113	0.38	0.003673117	0.756	FGF12
chr14	92414151	92414425	274	*	-0.839782407	0.839782407	4.198912036	64371	31475	31479	5	8	0.004938576	0.728	0.034348165	0.984	FBLN5
chr20	21685834	21686728	894	*	-0.838680017	0.838680017	11.74152024	124338	57653	57666	14	14	0.000879247	0.336	0.002563787	0.66	PAX1
chr6	5994521	5995371	850	*	-0.838110282	0.838110282	6.704882255	166125	77217	77224	8	9	0.002744566	0.572	0.011159045	0.944	NRN1
chr1	220921216	220922046	830	*	-0.836842198	0.836842198	9.205264177	18598	8797	8807	11	12	0.001388718	0.44	0.00462632	0.812	MTARC2
chr1	85931116	85931301	185	*	-0.836282869	0.836282869	4.181414344	10558	4459	4463	5	10	0.005020749	0.728	0.034578249	0.984	DDAH1
chr6	39282164	39282532	368	*	-0.835363256	0.835363256	4.176816278	170567	85522	85526	5	11	0.005053618	0.728	0.034668639	0.984	KCNK17
chr15	90727560	90728027	467	*	-0.834340521	0.834340521	6.674724168	72589	34742	34749	8	10	0.002818522	0.588	0.011306956	0.944	SEMA4B
chr22	19949873	19950166	293	*	-0.834319563	0.834319563	5.840236941	129763	60539	60545	7	8	0.003944287	0.696	0.016179794	0.972	MIR4761
chr7	96651915	96652481	566	*	-0.832712701	0.832712701	7.494414307	185024	91963	91971	9	9	0.002235096	0.552	0.008069354	0.916	DLX5
chr8	54164051	54164442	391	*	-0.83253438	0.83253438	6.660275037	194619	95451	95458	8	8	0.002826739	0.592	0.011372694	0.944	OPRK1
chr5	2751550	2752882	1332	*	-0.832532222	0.832532222	10.82291889	155171	72283	72295	13	13	0.001027158	0.38	0.003188299	0.736	C5orf38
chr10	63213104	63213784	680	*	-0.831090578	0.831090578	6.648724625	24861	11183	11190	8	10	0.002851391	0.6	0.011421998	0.944	TMEM26
chr8	143545390	143545949	559	*	-0.830146452	0.830146452	4.980878712	199355	97090	97095	6	8	0.004305847	0.724	0.023945109	0.984	ADGRB1
chr3	46607965	46608179	214	*	-0.829188167	0.829188167	4.975129002	135943	63700	63705	6	9	0.004330498	0.728	0.024027281	0.984	LRRC2
chr1	152487844	152488368	524	*	-0.829100119	0.829100119	6.632800955	13247	6341	6348	8	8	0.002876043	0.604	0.011471301	0.944	CRCT1
chr7	751830	752180	350	*	-0.82817038	0.82817038	4.140851902	178350	89017	89021	5	16	0.005242615	0.76	0.035120588	0.984	PRKAR1B
chr4	186456682	186457012	330	*	-0.827773762	0.827773762	4.966642575	153858	72023	72028	6	11	0.004379802	0.732	0.024134106	0.984	PDLIM3
chr6	30852823	30853608	785	*	-0.827621504	0.827621504	9.103836542	168725	80538	80548	11	31	0.001462673	0.468	0.004831752	0.816	DDR1
chr6	151646312	151646651	339	*	-0.827132113	0.827132113	4.962792679	176026	88413	88418	6	10	0.004412671	0.732	0.024191627	0.984	AKAP12
chr12	13043502	13043900	398	*	-0.826982003	0.826982003	4.961892017	45303	22296	22301	6	12	0.004412671	0.732	0.024199844	0.984	GPRC5A
chr6	163149167	163149674	507	*	-0.826239108	0.826239108	4.13119554	176912	88685	88689	5	17	0.005374091	0.764	0.035350672	0.984	PACRG
chr19	15375283	15375418	135	*	-0.824569362	0.824569362	4.947416169	100805	46935	46940	6	8	0.004494844	0.732	0.024397058	0.984	BRD4
chr8	41166530	41167278	748	*	-0.824556138	0.824556138	6.596449102	193966	95292	95299	8	8	0.002982867	0.604	0.01168495	0.944	SFRP1
chr3	119421604	119422359	755	*	-0.822945152	0.822945152	6.583561218	139758	65572	65579	8	8	0.002999302	0.604	0.011742471	0.944	CFAP91
chr1	155290535	155291345	810	*	-0.822270717	0.822270717	7.400436455	13783	6711	6719	9	11	0.002399441	0.572	0.008356958	0.924	RUSC1
chr10	102089681	102090406	725	*	-0.822029077	0.822029077	5.75420354	27829	12642	12648	7	8	0.004215457	0.72	0.016993303	0.972	PKD2L1
chr2	176994142	176994764	622	*	-0.822008469	0.822008469	7.398076217	118022	55140	55148	9	9	0.002399441	0.572	0.008373392	0.924	HOXD8
chr1	6260181	6260616	435	*	-0.820649264	0.820649264	4.103246319	2054	489	493	5	13	0.005472698	0.764	0.035794404	0.984	RPL22
chr8	145047713	145048363	650	*	-0.81898873	0.81898873	4.913932379	199945	97363	97368	6	8	0.004593451	0.736	0.024849008	0.984	PLEC
chr10	102821427	102822508	1081	*	-0.818712043	0.818712043	9.005832475	28006	12758	12768	11	11	0.001503759	0.468	0.004971445	0.816	KAZALD1
chr11	64120354	64120728	374	*	-0.818604766	0.818604766	4.093023832	37295	18181	18185	5	9	0.005522002	0.768	0.035950532	0.984	CCDC88B
chr7	116962950	116963888	938	*	-0.818161503	0.818161503	6.545292023	186634	92833	92840	8	9	0.003048605	0.608	0.011939685	0.948	WNT2
chr18	49868101	49868788	687	*	-0.81766465	0.81766465	6.541317198	95774	44663	44670	8	8	0.003048605	0.608	0.01195612	0.948	DCC
chr4	145566200	145566975	775	*	-0.816587431	0.816587431	4.899524584	152094	71147	71152	6	10	0.004618103	0.736	0.025054439	0.984	HHIP
chr11	89224288	89225042	754	*	-0.816381417	0.816381417	8.16381417	40289	19947	19956	10	10	0.001733843	0.504	0.006409466	0.86	NOX4
chr1	2983926	2984869	943	*	-0.816075104	0.816075104	8.976826144	1233	294	304	11	11	0.001511977	0.468	0.00498788	0.816	PRDM16-DT
chr22	38092643	38093207	564	*	-0.815862927	0.815862927	8.974492196	131158	61369	61379	11	11	0.001520194	0.472	0.004996097	0.82	TRIOBP
chr11	26353484	26354057	573	*	-0.814638243	0.814638243	6.517105945	34559	16578	16585	8	8	0.003073257	0.612	0.012071162	0.952	ANO3
chr10	124220359	124220634	275	*	-0.814570521	0.814570521	4.072852603	29647	13752	13756	5	12	0.005595957	0.772	0.03637783	0.984	HTRA1
chr15	81426347	81426820	473	*	-0.814306724	0.814306724	8.143067239	71834	34413	34422	10	10	0.00174206	0.508	0.006442335	0.86	CFAP161
chr7	116139180	116139477	297	*	-0.81421027	0.81421027	6.513682161	186550	92761	92768	8	15	0.003097909	0.612	0.012079379	0.952	CAV2
chr7	96632460	96633311	851	*	-0.812061674	0.812061674	4.872370042	185006	91946	91951	6	10	0.00471671	0.744	0.025268088	0.984	DLX6-AS1
chr7	97361026	97361408	382	*	-0.811107126	0.811107126	6.488857007	185039	91992	91999	8	8	0.00315543	0.612	0.012210855	0.952	TAC1
chr3	10857688	10858003	315	*	-0.809245617	0.809245617	7.283210549	133584	62595	62603	9	10	0.0025227	0.584	0.008751387	0.924	SLC6A11
chr1	210407473	210407973	500	*	-0.808131042	0.808131042	7.273179381	17958	8534	8542	9	9	0.002547352	0.584	0.008817125	0.924	SERTAD4-AS1
chr18	74961424	74962369	945	*	-0.807497405	0.807497405	13.72745589	96390	44998	45014	17	29	0.000575209	0.264	0.001725626	0.548	GALR1
chr6	83903813	83904319	506	*	-0.807080071	0.807080071	4.842480424	172672	86543	86548	6	9	0.004930359	0.752	0.025580344	0.984	PGM3
chr13	37004536	37005115	579	*	-0.806187758	0.806187758	12.89900413	55780	27613	27628	16	26	0.000575209	0.264	0.002078968	0.592	CCNA1
chr3	46506104	46506554	450	*	-0.803548903	0.803548903	8.035489033	135927	63687	63696	10	10	0.001906405	0.54	0.00672994	0.864	LTF
chr1	119527008	119527638	630	*	-0.800918852	0.800918852	4.004594258	12482	5782	5786	5	14	0.0061876	0.8	0.037511812	0.984	TBX15
chr16	85608058	85609071	1013	*	-0.800330791	0.800330791	6.402646332	81387	37756	37763	8	8	0.00339373	0.632	0.012613501	0.952	GSE1
chr12	48152204	48152585	381	*	-0.799489127	0.799489127	4.796934761	46810	22968	22973	6	14	0.005152225	0.764	0.026056946	0.984	RAPGEF3
chr2	38892846	38893519	673	*	-0.79920976	0.79920976	6.393678079	109994	51810	51817	8	8	0.003401947	0.632	0.012629935	0.952	GALM
chr16	875257	875966	709	*	-0.798395901	0.798395901	4.790375407	74047	35217	35222	6	8	0.005185094	0.764	0.026106249	0.984	PRR25
chr3	37033373	37033980	607	*	-0.798353156	0.798353156	5.588472092	135082	63177	63183	7	43	0.004774231	0.752	0.018184806	0.972	EPM2AIP1
chr8	74004752	74005275	523	*	-0.797944742	0.797944742	3.98972371	195594	95898	95902	5	13	0.006269773	0.8	0.037741896	0.984	SBSPON
chr8	143858414	143858791	377	*	-0.797501668	0.797501668	6.380013347	199461	97106	97113	8	8	0.003443034	0.632	0.012728543	0.952	LYNX1
chr3	24536309	24537469	1160	*	-0.79695702	0.79695702	16.73609743	134535	62919	62939	21	24	0.000443732	0.212	0.00105181	0.404	THRB
chr8	110374374	110374866	492	*	-0.796111477	0.796111477	5.572780336	197330	96647	96653	7	8	0.004839969	0.752	0.018357369	0.972	PKHD1L1
chr7	99775422	99775558	136	*	-0.795831898	0.795831898	5.570823286	185403	92290	92296	7	13	0.004839969	0.752	0.018365586	0.972	STAG3
chr1	179560700	179561500	800	*	-0.795654691	0.795654691	6.36523753	15804	7685	7692	8	8	0.003451251	0.632	0.012851802	0.952	TDRD5
chr6	72130407	72131020	613	*	-0.795507388	0.795507388	8.750581265	172284	86293	86303	11	12	0.001676322	0.508	0.005398743	0.824	LINC00472
chr1	20879286	20879813	527	*	-0.795361859	0.795361859	3.976809294	4646	1236	1240	5	13	0.006343728	0.804	0.038062369	0.984	FAM43B
chr4	21699209	21699534	325	*	-0.795151486	0.795151486	5.566060401	147531	68843	68849	7	9	0.004848186	0.756	0.018398455	0.972	KCNIP4
chr2	161127261	161128396	1135	*	-0.794522702	0.794522702	7.150704319	116982	54688	54696	9	9	0.00270348	0.6	0.009301943	0.924	ITGB6
chr20	37352792	37353158	366	*	-0.794459172	0.794459172	6.355673373	125356	58444	58451	8	9	0.003475903	0.636	0.012925757	0.952	SLC32A1
chr15	27215622	27216819	1197	*	-0.794409229	0.794409229	11.91613844	67081	32234	32248	15	17	0.000986072	0.376	0.002465179	0.644	GABRG3
chr6	55443757	55444153	396	*	-0.794320183	0.794320183	6.354561461	171956	86168	86175	8	10	0.003475903	0.636	0.012925757	0.952	HMGCLL1
chr8	22422657	22423091	434	*	-0.794303553	0.794303553	6.354428427	192602	94703	94710	8	8	0.003475903	0.636	0.012925757	0.952	SORBS3
chr19	46318439	46319153	714	*	-0.791588621	0.791588621	6.33270897	104163	49185	49192	8	9	0.003516989	0.644	0.013049016	0.952	RSPH6A
chr3	170302640	170303830	1190	*	-0.791517511	0.791517511	7.915175108	142942	67125	67134	10	14	0.001947492	0.548	0.006984675	0.876	SLC7A14
chr11	12030639	12031508	869	*	-0.791453458	0.791453458	9.497441494	33693	16047	16058	12	20	0.001355849	0.448	0.004297629	0.788	DKK3
chr12	113916473	113917417	944	*	-0.790165338	0.790165338	7.111488045	51677	25981	25989	9	13	0.002752784	0.616	0.009441637	0.932	LHX5
chr8	119964565	119964729	164	*	-0.789017661	0.789017661	3.945088306	197614	96736	96740	5	10	0.006631332	0.816	0.038637578	0.984	TNFRSF11B
chr5	126626298	126626719	421	*	-0.788032091	0.788032091	6.304256726	160428	74671	74678	8	11	0.003607379	0.656	0.013254448	0.96	MEGF10
chr8	145925258	145926089	831	*	-0.787127167	0.787127167	6.297017333	200239	97450	97457	8	8	0.0036649	0.66	0.013270882	0.96	ARHGAP39
chr20	56286567	56287198	631	*	-0.787054216	0.787054216	6.29643373	126409	59230	59237	8	9	0.0036649	0.66	0.013270882	0.96	PMEPA1
chr6	32086779	32087080	301	*	-0.785741608	0.785741608	7.071674469	169219	82736	82744	9	12	0.00288426	0.624	0.00967172	0.936	ATF6B
chr3	42947263	42948169	906	*	-0.784846802	0.784846802	6.278774415	135567	63425	63432	8	8	0.003771724	0.664	0.013418793	0.96	ZNF662
chr17	48278778	48279080	302	*	-0.783916874	0.783916874	6.271334992	89631	41751	41758	8	9	0.003779942	0.668	0.013443445	0.96	COL1A1
chr17	11501518	11501663	145	*	-0.782958676	0.782958676	5.480710733	85170	39170	39176	7	8	0.005275484	0.788	0.019113357	0.98	DNAH9
chr3	129147230	129147846	616	*	-0.782549454	0.782549454	6.26039563	140805	66046	66053	8	8	0.003788159	0.668	0.013509183	0.96	EFCAB12
chr6	32164723	32165321	598	*	-0.781718739	0.781718739	7.817187389	169272	83138	83147	10	61	0.002070751	0.58	0.007214758	0.888	NOTCH4
chr15	89921672	89922345	673	*	-0.780323014	0.780323014	4.681938084	72433	34653	34658	6	9	0.005990386	0.804	0.027355273	0.984	MIR9-3HG
chr11	105481283	105481509	226	*	-0.780310457	0.780310457	6.242483652	40941	20284	20291	8	11	0.003886766	0.684	0.01360779	0.96	GRIA4
chr6	30042137	30042636	499	*	-0.780106409	0.780106409	8.581170497	168470	79208	79218	11	42	0.001783146	0.54	0.005653478	0.84	RNF39
chr1	2828044	2828293	249	*	-0.779678854	0.779678854	3.898394269	1165	280	284	5	9	0.007222975	0.84	0.039582563	0.984	ACTRT2
chr21	40984553	40984886	333	*	-0.779605798	0.779605798	6.236846383	128331	60145	60152	8	8	0.003919635	0.684	0.013616007	0.96	B3GALT5-AS1
chr2	11809997	11810683	686	*	-0.778272904	0.778272904	7.782729044	108174	50861	50870	10	12	0.002120054	0.588	0.007288714	0.892	NTSR2
chr18	12254024	12254976	952	*	-0.777670101	0.777670101	13.22039172	94788	44006	44022	17	20	0.000673816	0.304	0.001955709	0.58	CIDEA
chr7	150778724	150779154	430	*	-0.775197222	0.775197222	7.751972221	189027	93883	93892	10	13	0.002169358	0.596	0.007387321	0.9	TMUB1
chr11	101454676	101455225	549	*	-0.775056309	0.775056309	6.200450471	40752	20193	20200	8	9	0.004075763	0.7	0.013887177	0.96	TRPC6
chr5	59188920	59189649	729	*	-0.77487367	0.77487367	3.874368349	157462	73235	73239	5	12	0.00751058	0.848	0.04004273	0.988	PDE4D
chr2	38302230	38302892	662	*	-0.773566806	0.773566806	3.867834028	109933	51785	51789	5	25	0.00760097	0.848	0.040149554	0.988	CYP1B1
chr6	84742998	84743300	302	*	-0.773233666	0.773233666	6.959102998	172707	86598	86606	9	10	0.003130778	0.656	0.010197625	0.936	MRAP2
chr19	38810162	38810284	122	*	-0.773019091	0.773019091	3.865095454	102820	48203	48207	5	9	0.007617404	0.848	0.040165989	0.988	KCNK6
chr2	228582486	228582820	334	*	-0.772285791	0.772285791	6.178286328	121045	56512	56519	8	8	0.004141501	0.7	0.014051522	0.964	SLC19A3
chr20	55841869	55842071	202	*	-0.772124117	0.772124117	6.176992935	126342	59182	59189	8	8	0.004141501	0.7	0.014051522	0.964	BMP7
chr4	156680007	156680518	511	*	-0.770976588	0.770976588	4.625859529	152699	71447	71452	6	8	0.006442335	0.82	0.027988003	0.984	GUCY1B1
chr2	202483704	202484320	616	*	-0.770604199	0.770604199	6.935437795	119191	55845	55853	9	10	0.003171864	0.66	0.010288015	0.936	C2CD6
chr12	119616193	119616913	720	*	-0.767869538	0.767869538	6.142956306	52164	26241	26248	8	8	0.004314064	0.72	0.014281606	0.964	HSPB8
chr1	208083913	208084255	342	*	-0.765967604	0.765967604	3.829838019	17787	8469	8473	5	9	0.007970747	0.868	0.04091376	0.988	CD34
chr8	120685124	120685686	562	*	-0.765406618	0.765406618	4.59243971	197652	96754	96759	6	10	0.006697071	0.836	0.028456387	0.984	ENPP2
chr3	150690251	150690810	559	*	-0.765374521	0.765374521	5.357621644	142115	66746	66752	7	8	0.006039689	0.828	0.020214471	0.984	CLRN1-AS1
chr8	82644373	82645116	743	*	-0.765201817	0.765201817	6.886816354	195976	96029	96037	9	9	0.003278689	0.672	0.010501664	0.94	CHMP4C
chr13	96743492	96744289	797	*	-0.765146946	0.765146946	6.121175567	57807	28629	28636	8	8	0.004371585	0.72	0.014404865	0.968	HS6ST3
chr1	201915873	201915999	126	*	-0.763698708	0.763698708	3.818493542	16912	8130	8134	5	9	0.008102223	0.876	0.041160278	0.988	LMOD1
chr16	62069806	62070365	559	*	-0.761446938	0.761446938	8.375916323	79203	36911	36921	11	11	0.00201323	0.584	0.005998603	0.856	CDH8
chr8	63998731	63999202	471	*	-0.761204498	0.761204498	4.56722699	195127	95633	95638	6	14	0.006902502	0.848	0.028743991	0.984	TTPA
chr11	118781150	118781978	828	*	-0.76027614	0.76027614	8.363037543	41957	20977	20987	11	11	0.002021447	0.584	0.006015038	0.856	MIR4492
chr11	124735089	124735554	465	*	-0.76026804	0.76026804	7.602680403	42690	21318	21327	10	10	0.002358355	0.628	0.007740663	0.908	ROBO3
chr21	45705429	45706101	672	*	-0.759944258	0.759944258	8.359386836	128874	60305	60315	11	13	0.002021447	0.584	0.006015038	0.856	AIRE
chr17	46691820	46692859	1039	*	-0.758986808	0.758986808	9.866828503	89261	41562	41574	13	14	0.001421587	0.508	0.003886766	0.776	HOXB8
chr18	30352505	30353283	778	*	-0.758897671	0.758897671	6.83007904	95252	44290	44298	9	10	0.003401947	0.692	0.010715313	0.94	KLHL14
chr6	110679400	110680256	856	*	-0.7588114	0.7588114	3.794057002	173798	87261	87265	5	8	0.008373392	0.892	0.041587575	0.988	METTL24
chr1	215256254	215257222	968	*	-0.757849854	0.757849854	6.820648686	18359	8706	8714	9	9	0.003434817	0.692	0.010781051	0.944	KCNK2
chr6	125283726	125284659	933	*	-0.757696438	0.757696438	8.33466082	174411	87585	87595	11	11	0.002054316	0.584	0.006080776	0.856	RNF217
chr1	38022359	38022718	359	*	-0.754064088	0.754064088	6.032512703	7042	2588	2595	8	8	0.004692058	0.74	0.014873249	0.968	DNALI1
chr12	130529214	130530121	907	*	-0.753704293	0.753704293	6.029634348	53464	26730	26737	8	9	0.004692058	0.74	0.014889683	0.968	LINC02418
chr14	100203730	100204528	798	*	-0.75271604	0.75271604	6.021728321	65136	31714	31721	8	8	0.00471671	0.74	0.014938987	0.968	EML1
chr5	5139334	5140029	695	*	-0.751780486	0.751780486	11.27670729	155348	72326	72340	15	15	0.001183286	0.444	0.002859608	0.696	ADAMTS16
chr10	25463757	25464825	1068	*	-0.750505898	0.750505898	11.25758847	23093	10483	10497	15	15	0.001183286	0.444	0.002867825	0.696	GPR158
chr12	54070891	54071194	303	*	-0.749704961	0.749704961	5.247934725	47844	23619	23625	7	22	0.00663955	0.86	0.021175891	0.984	ATP5MC2
chr11	7272867	7273735	868	*	-0.749165999	0.749165999	6.742493988	33209	15787	15795	9	10	0.003607379	0.704	0.011052221	0.944	SYT9
chr13	112507915	112508206	291	*	-0.747684915	0.747684915	3.738424574	58949	28959	28963	5	8	0.009063643	0.904	0.042894121	0.988	SOX1
chr1	86622395	86622737	342	*	-0.747660157	0.747660157	4.485960942	10602	4480	4485	6	8	0.007559883	0.868	0.02973828	0.984	COL24A1
chr12	56390798	56390979	181	*	-0.747489838	0.747489838	5.232428865	48221	23933	23939	7	10	0.006762809	0.86	0.021364888	0.984	SUOX
chr20	42544648	42545099	451	*	-0.747053149	0.747053149	7.470531485	125522	58596	58605	10	10	0.002588438	0.64	0.008167961	0.92	TOX2
chr8	93107298	93108262	964	*	-0.746369955	0.746369955	6.717329595	196258	96202	96210	9	9	0.0036649	0.704	0.011134393	0.944	RUNX1T1
chr4	21950155	21951046	891	*	-0.746369679	0.746369679	6.717327115	147540	68852	68860	9	9	0.0036649	0.704	0.011134393	0.944	KCNIP4
chr6	70576168	70576541	373	*	-0.741544482	0.741544482	5.190811377	172201	86246	86252	7	15	0.006984675	0.868	0.021710013	0.984	COL19A1
chr11	2170831	2171694	863	*	-0.74145773	0.74145773	5.93166184	32433	15002	15009	8	8	0.005086487	0.752	0.015514195	0.968	IGF2
chr1	201857296	201857840	544	*	-0.74065391	0.74065391	3.703269549	16899	8116	8120	5	10	0.009474506	0.912	0.043592588	0.988	SHISA4
chr13	102068989	102069556	567	*	-0.739482887	0.739482887	6.655345987	58245	28761	28769	9	9	0.003821028	0.724	0.011405563	0.944	NALCN
chr6	36645500	36645886	386	*	-0.739022897	0.739022897	3.695114483	170257	85419	85423	5	16	0.009573113	0.916	0.043724064	0.988	CDKN1A
chr17	40932199	40932746	547	*	-0.738959477	0.738959477	5.91167582	88266	40878	40885	8	10	0.005176877	0.764	0.01562102	0.968	WNK4
chr4	174451141	174451468	327	*	-0.738678252	0.738678252	7.386782516	153264	71735	71744	10	11	0.00270348	0.648	0.008406262	0.924	HAND2
chr5	131592959	131593413	454	*	-0.737611958	0.737611958	7.376119584	160620	74783	74792	10	10	0.00270348	0.648	0.008422696	0.924	PDLIM4
chr6	32551749	32552453	704	*	-0.737512975	0.737512975	6.637616779	169401	83249	83257	9	9	0.003837463	0.724	0.011463084	0.944	HLA-DRB1
chr3	125899401	125900108	707	*	-0.737132675	0.737132675	8.845592105	140281	65826	65837	12	16	0.001848885	0.556	0.005234397	0.82	ALDH1L1
chr20	57874942	57875703	761	*	-0.737067898	0.737067898	8.107746883	126560	59447	59457	11	11	0.002325486	0.608	0.006491639	0.86	EDN3
chr2	84743142	84743512	370	*	-0.736486447	0.736486447	3.682432234	112867	53222	53226	5	12	0.009729241	0.916	0.043995234	0.988	DNAH6
chr3	21792248	21792991	743	*	-0.736445674	0.736445674	5.89156539	134428	62890	62897	8	8	0.005234397	0.764	0.015760713	0.968	ZNF385D
chr6	25652381	25652815	434	*	-0.73568992	0.73568992	7.356899195	167545	77773	77782	10	10	0.002728132	0.648	0.008480217	0.924	SCGN
chr15	31516111	31516481	370	*	-0.7346328	0.7346328	3.673164002	67354	32293	32297	5	9	0.009901804	0.916	0.044299273	0.988	LOC283710
chr12	104697193	104697389	196	*	-0.733509579	0.733509579	3.667547894	50707	25379	25383	5	11	0.009975759	0.916	0.044422532	0.988	EID3
chr4	55095148	55095529	381	*	-0.732810575	0.732810575	5.862484603	148758	69449	69456	8	8	0.00540696	0.768	0.015990797	0.972	PDGFRA
chr18	31020627	31021065	438	*	-0.73254764	0.73254764	4.395285839	95258	44301	44306	6	8	0.008365175	0.876	0.031200953	0.984	CCDC178
chr18	11148510	11149068	558	*	-0.73217375	0.73217375	6.589563749	94725	43959	43967	9	9	0.004010025	0.728	0.011717819	0.944	PIEZO2
chr17	75315081	75315868	787	*	-0.731713437	0.731713437	8.048847807	92234	43059	43069	11	11	0.002448745	0.616	0.006680636	0.86	SEPTIN9
chr13	112721325	112721950	625	*	-0.731301566	0.731301566	6.581714095	59019	28980	28988	9	9	0.004067546	0.736	0.011742471	0.944	SOX1
chr7	95064691	95065139	448	*	-0.73007008	0.73007008	5.110490557	184919	91907	91913	7	16	0.007535232	0.88	0.022630346	0.984	PON2
chr11	368351	368847	496	*	-0.729664997	0.729664997	9.485644964	31618	14551	14563	13	25	0.001700974	0.552	0.004314064	0.796	B4GALNT4
chr6	110299618	110300573	955	*	-0.728864285	0.728864285	7.288642851	173780	87234	87243	10	10	0.002917129	0.66	0.008726735	0.924	GPR6
chr6	6004207	6004686	479	*	-0.72872613	0.72872613	3.643630649	166135	77239	77243	5	8	0.010329101	0.916	0.044948437	0.988	NRN1
chr6	42927940	42928546	606	*	-0.728511652	0.728511652	18.21279131	171026	85666	85690	25	27	4.11E-05	0.016	0.000788857	0.312	GNMT
chr3	111804830	111805077	247	*	-0.728373819	0.728373819	4.370242917	139300	65382	65387	6	12	0.008595259	0.884	0.031652903	0.984	C3orf52
chr21	34398085	34398532	447	*	-0.72809954	0.72809954	6.552895858	127885	59927	59935	9	9	0.004100415	0.74	0.011915033	0.948	OLIG2
chr14	95234965	95235489	524	*	-0.727934578	0.727934578	4.367607469	64694	31592	31597	6	9	0.008611693	0.884	0.03166112	0.984	GSC
chr11	113184936	113185879	943	*	-0.727191585	0.727191585	9.453490604	41372	20700	20712	13	13	0.001709191	0.556	0.004346933	0.796	TTC12
chr3	42306150	42307193	1043	*	-0.726517537	0.726517537	7.265175367	135477	63350	63359	10	10	0.002966432	0.668	0.008858211	0.924	CCK
chr6	32049053	32049376	323	*	-0.72257133	0.72257133	5.780570639	169178	82562	82569	8	18	0.005842475	0.788	0.016755002	0.972	TNXB
chr3	26663551	26664741	1190	*	-0.722350957	0.722350957	9.390562438	134603	62966	62978	13	13	0.001733843	0.56	0.004412671	0.804	LRRC3B
chr8	65291287	65292498	1211	*	-0.721957651	0.721957651	10.10740711	195165	95650	95663	14	14	0.001454456	0.5	0.003656683	0.756	MIR124-2
chr8	65490184	65491318	1134	*	-0.72160625	0.72160625	7.937668745	195173	95671	95681	11	18	0.002563787	0.632	0.006910719	0.876	LOC401463
chr5	50678451	50679361	910	*	-0.720245807	0.720245807	10.0834413	156987	73012	73025	14	14	0.001454456	0.5	0.003681334	0.756	ISL1
chr6	39901897	39902693	796	*	-0.71866677	0.71866677	7.905334475	170618	85537	85547	11	11	0.002572004	0.636	0.006992892	0.876	MOCS1
chr2	176986460	176987225	765	*	-0.717432915	0.717432915	4.304597492	118015	55120	55125	6	12	0.009269074	0.892	0.032573236	0.984	HOXD9
chr4	3464653	3464887	234	*	-0.716911578	0.716911578	4.301469466	146114	68346	68351	6	10	0.009277292	0.892	0.032647192	0.984	DOK7
chr13	93879303	93879769	466	*	-0.716401774	0.716401774	3.58200887	57645	28529	28533	5	9	0.01126587	0.92	0.046386458	0.992	GPC6
chr3	126113640	126113918	278	*	-0.715840703	0.715840703	6.442566323	140325	65846	65854	9	10	0.004396236	0.752	0.012383418	0.952	CFAP100
chr2	211090117	211090349	232	*	-0.714964578	0.714964578	5.004752043	119779	56044	56050	7	8	0.008184395	0.888	0.023698591	0.984	ACADL
chr11	67070738	67071322	584	*	-0.714301586	0.714301586	6.428714277	38188	18828	18836	9	12	0.004429106	0.752	0.012473807	0.952	SSH3
chr15	98503874	98504173	299	*	-0.714239458	0.714239458	3.571197288	73155	34959	34963	5	14	0.011446649	0.92	0.046608324	0.992	ARRDC4
chr12	132896199	132896568	369	*	-0.71286392	0.71286392	3.564319601	54062	26843	26847	5	9	0.011512388	0.92	0.046772669	0.992	GALNT9
chr1	119535619	119536288	669	*	-0.712566771	0.712566771	4.987967397	12489	5812	5818	7	8	0.008283003	0.888	0.023862936	0.984	TBX15
chr8	145018816	145019377	561	*	-0.712199935	0.712199935	5.697599478	199930	97325	97332	8	16	0.006146514	0.804	0.017371297	0.972	PLEC
chr12	122018770	122019117	347	*	-0.711828146	0.711828146	5.694625169	52471	26430	26437	8	15	0.006154731	0.804	0.017387732	0.972	KDM2B
chr1	50489240	50489954	714	*	-0.711262613	0.711262613	10.66893919	8533	3497	3511	15	15	0.001429804	0.516	0.00330334	0.736	AGBL4
chr12	75784541	75785295	754	*	-0.708631335	0.708631335	7.794944688	49442	24738	24748	11	11	0.002687045	0.652	0.007264062	0.892	GLIPR1L2
chr5	128301185	128301488	303	*	-0.708298274	0.708298274	3.541491369	160506	74698	74702	5	11	0.01195612	0.924	0.047364312	0.992	SLC27A6
chr11	12398874	12399176	302	*	-0.708258219	0.708258219	5.666065754	33744	16059	16066	8	8	0.006310859	0.804	0.017560294	0.972	PARVA
chr10	28035631	28036151	520	*	-0.708237295	0.708237295	5.665898361	23198	10579	10586	8	8	0.006310859	0.804	0.017560294	0.972	MKX
chr20	36793851	36794002	151	*	-0.707155802	0.707155802	3.535779008	125293	58396	58400	5	13	0.012112248	0.932	0.047545092	0.992	TGM2
chr10	135050047	135051532	1485	*	-0.706659051	0.706659051	24.02640774	31398	14397	14430	34	37	8.22E-06	0.004	0.000304039	0.136	VENTX
chr19	38747079	38747378	299	*	-0.705423904	0.705423904	7.054239037	102807	48172	48181	10	10	0.003319775	0.704	0.009753893	0.936	PPP1R14A
chr19	50921745	50922194	449	*	-0.704416913	0.704416913	3.522084563	105224	49640	49644	5	9	0.012301245	0.932	0.047873783	0.992	SPIB
chr22	24577269	24577448	179	*	-0.703211748	0.703211748	4.219270488	130164	60792	60797	6	8	0.010148322	0.904	0.033920868	0.984	SUSD2
chr2	54086854	54087552	698	*	-0.703189236	0.703189236	9.141460062	110989	52155	52167	13	13	0.001857102	0.58	0.004741362	0.812	GPR75
chr1	99729757	99729807	50	*	-0.703164173	0.703164173	4.218985039	11271	4999	5004	6	8	0.010148322	0.904	0.033929085	0.984	PLPPR4
chr6	87647129	87647644	515	*	-0.702603974	0.702603974	5.620831792	172783	86666	86673	8	17	0.006532725	0.812	0.017946506	0.972	HTR1E
chr11	32452038	32452839	801	*	-0.702415129	0.702415129	5.619321034	34854	16779	16786	8	9	0.006557377	0.816	0.01796294	0.972	WT1
chr16	30905695	30905875	180	*	-0.702165128	0.702165128	3.510825638	77717	36391	36395	5	14	0.012523111	0.932	0.048103866	0.992	BCL7C
chr6	31733908	31734580	672	*	-0.702139802	0.702139802	9.127817425	169030	81718	81730	13	19	0.001881754	0.584	0.004790665	0.812	MSH5-SAPCD1
chr8	56791576	56791882	306	*	-0.701615377	0.701615377	3.508076884	194765	95509	95513	5	12	0.012613501	0.932	0.048202473	0.992	LYN
chr3	50303757	50304463	706	*	-0.701172504	0.701172504	7.011725043	136569	64289	64298	10	10	0.003443034	0.708	0.009983976	0.936	SEMA3B
chr20	62693943	62694005	62	*	-0.700070118	0.700070118	4.200420707	127466	59767	59772	6	8	0.010518099	0.904	0.034323514	0.984	TCEA2
chr11	113346299	113346491	192	*	-0.699817538	0.699817538	4.198905228	41393	20725	20730	6	10	0.010526316	0.904	0.034348165	0.984	DRD2
chr8	57358130	57359200	1070	*	-0.698234101	0.698234101	6.982341015	194825	95521	95530	10	13	0.003508772	0.72	0.010107235	0.936	PENK
chr13	24007434	24008109	675	*	-0.698144575	0.698144575	4.188867448	54775	27168	27173	6	8	0.010608488	0.908	0.034438555	0.984	SACS
chr17	7554930	7555411	481	*	-0.698114038	0.698114038	3.49057019	84630	38902	38906	5	15	0.012942192	0.932	0.048646206	0.992	ATP1B2
chr19	58446669	58446988	319	*	-0.697821417	0.697821417	5.582571333	106593	50432	50439	8	10	0.00678746	0.824	0.018250544	0.972	ZNF418
chr22	45680676	45681036	360	*	-0.696794934	0.696794934	6.271154409	132127	61997	62005	9	11	0.004963228	0.772	0.013443445	0.96	UPK3A
chr17	48545805	48546431	626	*	-0.6958195	0.6958195	6.262375497	89675	41787	41795	9	12	0.004971445	0.776	0.013500966	0.96	CHAD
chr1	47488757	47489543	786	*	-0.695491096	0.695491096	4.868437671	8373	3432	3438	7	8	0.009384116	0.904	0.025300957	0.984	CYP4X1
chr5	63257499	63257885	386	*	-0.695174124	0.695174124	6.256567114	157616	73319	73327	9	10	0.004979662	0.776	0.013533835	0.96	HTR1A
chr3	164913627	164914621	994	*	-0.692945515	0.692945515	7.622400666	142721	67024	67034	11	11	0.003032171	0.684	0.007699577	0.908	SLITRK3
chr19	52956622	52957180	558	*	-0.692710536	0.692710536	6.927105363	105626	49842	49851	10	11	0.003640248	0.728	0.010312667	0.936	ZNF578
chr16	90113893	90114307	414	*	-0.691345347	0.691345347	4.839417432	83009	38031	38037	7	9	0.009614199	0.904	0.025613213	0.984	URAHP
chr11	2161892	2162930	1038	*	-0.691285659	0.691285659	14.51699884	32429	14968	14988	21	26	0.000657381	0.304	0.001503759	0.496	IGF2
chr12	41086680	41087584	904	*	-0.687862515	0.687862515	6.190762635	46469	22799	22807	9	9	0.005201528	0.78	0.013977567	0.96	CNTN1
chr4	40858965	40859344	379	*	-0.687531488	0.687531488	6.187783395	148230	69129	69137	9	9	0.005217963	0.78	0.014002219	0.96	APBB2
chr8	98289745	98290601	856	*	-0.687030828	0.687030828	6.183277456	196599	96344	96352	9	9	0.005242615	0.784	0.01402687	0.96	TSPYL5
chr8	21882397	21882942	545	*	-0.686887767	0.686887767	3.434438834	192460	94654	94658	5	9	0.01396935	0.936	0.049911664	0.992	NPM2
chr6	46703123	46703670	547	*	-0.686195938	0.686195938	10.29293907	171498	85997	86011	15	18	0.001602367	0.548	0.003516989	0.748	PLA2G7
chr20	9819272	9819820	548	*	-0.686160304	0.686160304	5.489282429	123974	57349	57356	8	8	0.007305148	0.828	0.019064054	0.98	PAK5
chr8	49647579	49647833	254	*	-0.686001731	0.686001731	4.116010387	194442	95406	95411	6	10	0.011528822	0.912	0.035531452	0.984	EFCAB1
chr5	87441081	87441969	888	*	-0.685958418	0.685958418	5.487667341	158832	73937	73944	8	8	0.007305148	0.828	0.019072271	0.98	TMEM161B
chr8	27850175	27850423	248	*	-0.685812067	0.685812067	5.486496537	193151	94961	94968	8	8	0.007321583	0.828	0.019080488	0.98	SCARA5
chr5	101632321	101632559	238	*	-0.685667505	0.685667505	3.428337527	159388	74213	74217	5	11	0.014084391	0.936	0.049993837	0.992	SLCO4C1
chr7	150652702	150653195	493	*	-0.684797098	0.684797098	5.47837678	188950	93808	93815	8	8	0.007370886	0.828	0.019129792	0.98	KCNH2
chr12	54785003	54785320	317	*	-0.684701042	0.684701042	4.792907292	48047	23836	23842	7	8	0.010090801	0.904	0.026089815	0.984	ZNF385A
chr4	122302007	122302331	324	*	-0.683998341	0.683998341	4.787988385	151311	70762	70768	7	11	0.010148322	0.916	0.026106249	0.984	QRFPR
chr12	72666976	72667398	422	*	-0.68325381	0.68325381	4.099522861	49389	24697	24702	6	10	0.011767123	0.916	0.035884794	0.984	TRHDE-AS1
chr5	151304312	151304770	458	*	-0.682773995	0.682773995	5.462191956	162852	76166	76173	8	13	0.007485928	0.844	0.01928592	0.984	GLRA1
chr2	176964404	176964720	316	*	-0.681081467	0.681081467	4.767570266	117987	55102	55108	7	10	0.01045236	0.92	0.026377419	0.984	HOXD12
chr6	33084420	33085063	643	*	-0.67716696	0.67716696	12.86617223	169555	83896	83914	19	19	0.000928551	0.388	0.002095402	0.592	HLA-DPB2
chr17	6679254	6679597	343	*	-0.675229169	0.675229169	7.427520863	84355	38565	38575	11	12	0.003418382	0.732	0.008307654	0.924	FBXO39
chr17	40575462	40575822	360	*	-0.673533227	0.673533227	4.714732586	88183	40738	40744	7	8	0.0109947	0.92	0.026977279	0.984	CAVIN1
chr4	15376072	15376180	108	*	-0.673436204	0.673436204	4.714053427	147290	68724	68730	7	9	0.0109947	0.92	0.026977279	0.984	C1QTNF7
chr7	38670804	38671001	197	*	-0.673408524	0.673408524	4.040451141	182086	90510	90515	6	8	0.012810715	0.92	0.036920169	0.984	AMPH
chr19	9473565	9474128	563	*	-0.672918717	0.672918717	7.402105884	99637	45986	45996	11	11	0.003451251	0.736	0.008356958	0.924	ZNF177
chr4	96470053	96470887	834	*	-0.672791485	0.672791485	6.727914852	150378	70236	70245	10	13	0.004157936	0.772	0.011109742	0.944	UNC5C
chr11	1785618	1785804	186	*	-0.672451367	0.672451367	4.707159572	32280	14820	14826	7	14	0.011068655	0.92	0.027059452	0.984	MOB2
chr2	56150255	56150942	687	*	-0.67185829	0.67185829	5.374866322	111175	52257	52264	8	11	0.008159744	0.856	0.02006656	0.984	EFEMP1
chr4	13538730	13539581	851	*	-0.670343922	0.670343922	5.362751375	147211	68687	68694	8	8	0.008274785	0.86	0.02015695	0.984	LINC01097
chr14	29235904	29236535	631	*	-0.66973223	0.66973223	8.706518984	60645	29690	29702	13	13	0.002243313	0.636	0.005472698	0.828	FOXG1
chr19	9608947	9609422	475	*	-0.669161684	0.669161684	6.022455153	99648	46009	46017	9	11	0.005965734	0.82	0.014922552	0.968	ZNF560
chr14	37641261	37641964	703	*	-0.669117084	0.669117084	4.014702506	61027	29904	29909	6	8	0.013279099	0.928	0.037396771	0.984	SLC25A21
chr13	53422381	53423262	881	*	-0.668420977	0.668420977	8.021051725	56896	28228	28239	12	12	0.002629525	0.668	0.00672994	0.864	PCDH8
chr3	9404422	9404598	176	*	-0.667799468	0.667799468	4.006796809	133356	62409	62414	6	9	0.013361272	0.928	0.037503595	0.984	THUMPD3
chr6	30568532	30568982	450	*	-0.66652514	0.66652514	5.998726258	168641	80009	80017	9	12	0.006039689	0.82	0.01507868	0.968	PPP1R10
chr19	4769531	4769690	159	*	-0.665683208	0.665683208	4.659782457	98752	45637	45643	7	14	0.01168495	0.932	0.027560705	0.984	MIR7-3HG
chr1	25257505	25258332	827	*	-0.664351436	0.664351436	13.28702872	5310	1535	1554	20	20	0.000764206	0.348	0.00192284	0.58	RUNX3
chr19	58220370	58220837	467	*	-0.664253115	0.664253115	5.978278034	106563	50395	50403	9	11	0.006121862	0.828	0.015234808	0.968	ZNF154
chr16	66878426	66879016	590	*	-0.664111457	0.664111457	7.305226031	79412	36986	36996	11	12	0.003648465	0.752	0.008669214	0.924	CA7
chr10	115938868	115939284	416	*	-0.662853075	0.662853075	4.639971528	28998	13427	13433	7	13	0.011931468	0.936	0.027782571	0.984	TDRD1
chr11	70507825	70508180	355	*	-0.662747512	0.662747512	3.976485074	38916	19255	19260	6	11	0.013928263	0.936	0.038062369	0.984	SHANK2
chr11	47470633	47470900	267	*	-0.662484443	0.662484443	5.299875541	35952	17365	17372	8	8	0.008808908	0.868	0.0208472	0.984	RAPSN
chr2	27371628	27371891	263	*	-0.662334678	0.662334678	4.636342744	109223	51334	51340	7	9	0.012005423	0.94	0.027831875	0.984	TCF23
chr10	72432540	72432797	257	*	-0.661993879	0.661993879	3.971963273	25427	11533	11538	6	10	0.01405974	0.944	0.03811989	0.984	ADAMTS14
chr12	45444767	45445385	618	*	-0.661972594	0.661972594	6.619725936	46620	22905	22914	10	16	0.004486626	0.792	0.011537039	0.944	DBX2
chr16	54227790	54228582	792	*	-0.661180711	0.661180711	5.289445687	78610	36659	36666	8	8	0.008866428	0.872	0.02093759	0.984	IRX3
chr6	84419189	84419360	171	*	-0.660307981	0.660307981	5.942771825	172691	86565	86573	9	9	0.006335511	0.836	0.015423805	0.968	SNAP91
chr1	2980038	2980598	560	*	-0.659765046	0.659765046	3.958590278	1229	288	293	6	9	0.01429804	0.944	0.038415711	0.984	PRDM16-DT
chr6	26987575	26988289	714	*	-0.65966831	0.65966831	5.937014793	167779	77927	77935	9	9	0.00636838	0.84	0.015464892	0.968	LOC100270746
chr16	55512806	55513191	385	*	-0.658586351	0.658586351	4.610104455	78709	36687	36693	7	11	0.01228481	0.944	0.028201652	0.984	MMP2
chr14	101359793	101360015	222	*	-0.658567092	0.658567092	3.95140255	65382	31824	31829	6	10	0.014429516	0.944	0.038530753	0.984	MEG8
chr14	102025815	102027172	1357	*	-0.657824395	0.657824395	9.867365931	65543	31924	31938	15	15	0.00183245	0.592	0.003886766	0.776	MIR1247
chr11	36615733	36616048	315	*	-0.657475841	0.657475841	3.944855046	35253	17005	17010	6	9	0.01456921	0.944	0.038645795	0.984	IFTAP
chr13	61989475	61990025	550	*	-0.656829541	0.656829541	6.568295408	57069	28279	28288	10	14	0.004757796	0.804	0.011841078	0.944	PCDH20
chr11	15136150	15136505	355	*	-0.655642291	0.655642291	4.58949604	33968	16202	16208	7	9	0.012597066	0.944	0.028481039	0.984	INSC
chr17	78161467	78161706	239	*	-0.655125406	0.655125406	3.930752437	92972	43249	43254	6	9	0.014906118	0.944	0.038982703	0.984	CARD14
chr19	12946093	12946300	207	*	-0.654080301	0.654080301	4.57856211	100341	46653	46659	7	8	0.012761412	0.944	0.028612515	0.984	RTBDN
chr10	70321383	70321874	491	*	-0.653767127	0.653767127	3.922602762	25161	11335	11340	6	9	0.01507868	0.944	0.039163482	0.984	TET1
chr5	140345966	140346403	437	*	-0.652567789	0.652567789	6.525677894	161704	75478	75487	10	10	0.004889272	0.808	0.012005423	0.948	PCDHAC2
chr20	21378045	21378227	182	*	-0.651057501	0.651057501	4.557402504	124299	57634	57640	7	10	0.012999712	0.944	0.028826164	0.984	NKX2-4
chr12	16758692	16759029	337	*	-0.647480027	0.647480027	3.884880164	45540	22446	22451	6	20	0.015686758	0.948	0.039804429	0.984	LMO3
chr4	104640662	104641548	886	*	-0.647079252	0.647079252	6.470792521	150665	70376	70385	10	13	0.005061835	0.808	0.012251941	0.952	TACR3
chr2	21266500	21266960	460	*	-0.645578461	0.645578461	4.519049225	108668	51075	51081	7	12	0.013459879	0.952	0.029302765	0.984	APOB
chr22	41763093	41763512	419	*	-0.64426517	0.64426517	6.442651699	131661	61691	61700	10	10	0.005119356	0.812	0.012383418	0.952	TEF
chr15	55881044	55881246	202	*	-0.643973576	0.643973576	3.863841459	69091	33302	33307	6	8	0.016114056	0.956	0.040207075	0.988	PYGO1
chr14	85995655	85996873	1218	*	-0.642604351	0.642604351	9.639065266	63924	31314	31328	15	15	0.00192284	0.616	0.004182588	0.78	FLRT2
chr8	33456955	33457822	867	*	-0.642389472	0.642389472	5.781505252	193518	95126	95134	9	9	0.007214758	0.864	0.016746785	0.972	DUSP26
chr7	149569883	149570183	300	*	-0.641856368	0.641856368	6.418563683	188801	93754	93763	10	13	0.005193311	0.816	0.012523111	0.952	ATP6V0E2
chr16	67218584	67219218	634	*	-0.6416771	0.6416771	4.491739697	79509	37037	37043	7	8	0.01378857	0.956	0.029672542	0.984	KIAA0895L
chr18	49866304	49866548	244	*	-0.640206229	0.640206229	5.121649832	95772	44655	44662	8	19	0.010427709	0.896	0.022507087	0.984	DCC
chr3	49459855	49460177	322	*	-0.638678497	0.638678497	5.109427979	136407	64157	64164	8	8	0.01054275	0.9	0.022630346	0.984	AMT
chr7	94023483	94024254	771	*	-0.638673518	0.638673518	6.386735185	184863	91735	91744	10	11	0.005300136	0.82	0.012679239	0.952	COL1A2
chr1	34631324	34632118	794	*	-0.637753335	0.637753335	3.82652001	6664	2390	2395	6	16	0.017042607	0.956	0.041020584	0.988	CSMD2
chr3	124931727	124932002	275	*	-0.637508305	0.637508305	3.82504983	140210	65788	65793	6	8	0.01709191	0.956	0.041037019	0.988	SLC12A8
chr19	6463949	6464103	154	*	-0.637482573	0.637482573	3.824895435	99138	45758	45763	6	11	0.01709191	0.956	0.041053453	0.988	CRB3
chr11	113258210	113258455	245	*	-0.637273756	0.637273756	3.823642538	41381	20713	20718	6	8	0.017116562	0.956	0.04109454	0.988	ANKK1
chr13	38443634	38444490	856	*	-0.636858276	0.636858276	6.368582764	55855	27693	27702	10	12	0.005349439	0.82	0.012818933	0.952	TRPC4
chr18	21719263	21719568	305	*	-0.636787382	0.636787382	4.457511671	95074	44169	44175	7	18	0.014281606	0.956	0.030198447	0.984	CABYR
chr1	50513166	50513927	761	*	-0.636314182	0.636314182	5.726827635	8536	3512	3520	9	9	0.007494145	0.872	0.017206952	0.972	ELAVL4
chr6	133562246	133562776	530	*	-0.636127807	0.636127807	12.08642833	174857	87812	87830	19	40	0.001076462	0.428	0.002424093	0.636	EYA4
chr4	118006405	118006812	407	*	-0.634628516	0.634628516	4.442399612	151150	70667	70673	7	9	0.014495255	0.956	0.030412096	0.984	TRAM1L1
chr8	144660395	144661051	656	*	-0.634526356	0.634526356	4.441684493	199730	97261	97267	7	12	0.014495255	0.956	0.030444965	0.984	NAPRT
chr10	134599783	134600998	1215	*	-0.634085117	0.634085117	19.02255351	31086	14294	14323	30	30	2.47E-05	0.012	0.00069025	0.276	NKX6-2
chr2	31805915	31806275	360	*	-0.633803441	0.633803441	3.802820647	109618	51644	51649	6	12	0.017593163	0.956	0.041406796	0.988	SRD5A2
chr5	83678796	83680326	1530	*	-0.633250191	0.633250191	6.965752104	158775	73904	73914	11	11	0.004544147	0.8	0.010164756	0.936	EDIL3
chr19	44952665	44952808	143	*	-0.632577091	0.632577091	3.795462546	103828	48974	48979	6	10	0.017823247	0.956	0.041562924	0.988	ZNF229
chr17	42733662	42733994	332	*	-0.632333761	0.632333761	3.794002564	88639	41203	41208	6	9	0.01787255	0.956	0.041587575	0.988	MEIOC
chr6	62995876	62996299	423	*	-0.630820475	0.630820475	5.677384277	172109	86219	86227	9	9	0.007863922	0.876	0.017486339	0.972	KHDRBS2
chr18	905101	905611	510	*	-0.630213385	0.630213385	5.041707077	94403	43793	43800	8	14	0.011274087	0.904	0.023246641	0.984	ADCYAP1
chr11	14993378	14993869	491	*	-0.629308762	0.629308762	5.034470095	33948	16158	16165	8	43	0.011348042	0.904	0.023345248	0.984	CALCA
chr6	29595194	29595661	467	*	-0.628291025	0.628291025	6.911201276	168296	78844	78854	11	14	0.004692058	0.812	0.010353753	0.936	GABBR1
chr2	71017541	71018354	813	*	-0.627690799	0.627690799	5.021526396	112143	52760	52767	8	8	0.011438432	0.904	0.023468507	0.984	FIGLA
chr10	104628846	104629667	821	*	-0.626691388	0.626691388	6.26691388	28324	13080	13089	10	11	0.005834258	0.832	0.013476314	0.96	AS3MT
chr7	29923435	29924165	730	*	-0.625668726	0.625668726	3.754012359	181476	90280	90285	6	8	0.018883274	0.964	0.042557213	0.988	WIPF3
chr12	81471754	81472177	423	*	-0.625150792	0.625150792	5.001206339	49720	24850	24857	8	13	0.011734254	0.912	0.023715025	0.984	ACSS3
chr11	2161009	2161586	577	*	-0.623950247	0.623950247	13.10295518	32428	14947	14967	21	33	0.000805292	0.356	0.002005013	0.584	IGF2-AS
chr11	94134580	94135029	449	*	-0.62326804	0.62326804	5.60941236	40472	20073	20081	9	12	0.008299437	0.88	0.01805333	0.972	GPR83
chr2	210636533	210637094	561	*	-0.622799906	0.622799906	4.359599343	119749	56037	56043	7	9	0.01594971	0.964	0.031809031	0.984	UNC80
chr11	7041491	7041987	496	*	-0.622411108	0.622411108	8.713755512	33196	15772	15785	14	17	0.002374789	0.664	0.005464481	0.828	NLRP14
chr15	75019070	75019376	306	*	-0.622396789	0.622396789	6.223967887	71106	34099	34108	10	30	0.006023255	0.836	0.013722832	0.96	CYP1A1
chr10	94825547	94826319	772	*	-0.620576685	0.620576685	4.344036794	27136	12208	12214	7	8	0.016155142	0.964	0.031998028	0.984	CYP26C1
chr8	110987781	110988256	475	*	-0.620493175	0.620493175	3.722959049	197361	96666	96671	6	9	0.01961461	0.964	0.04325568	0.988	KCNV1
chr8	105478683	105479862	1179	*	-0.620090972	0.620090972	7.44109167	197159	96589	96600	12	12	0.00357451	0.752	0.008283003	0.924	DPYS
chr1	179545073	179545458	385	*	-0.618557301	0.618557301	5.567015708	15794	7676	7684	9	9	0.008554172	0.884	0.018398455	0.972	NPHS2
chr13	46189838	46190037	199	*	-0.616620357	0.616620357	4.316342499	56355	27898	27904	7	9	0.016623526	0.964	0.032408891	0.984	ERICH6B
chr11	67141686	67142562	876	*	-0.61610938	0.61610938	5.544984418	38207	18863	18871	9	14	0.008685649	0.884	0.018554583	0.972	CLCF1
chr8	38964500	38965492	992	*	-0.61606077	0.61606077	7.392729235	193869	95272	95283	12	12	0.003632031	0.756	0.00838161	0.924	ADAM32
chr11	2164780	2165961	1181	*	-0.615027693	0.615027693	4.920221542	32430	14994	15001	8	8	0.012588849	0.92	0.024766835	0.984	IGF2
chr4	47033126	47033634	508	*	-0.614167216	0.614167216	4.913337727	148444	69276	69283	8	8	0.012679239	0.92	0.02487366	0.984	GABRB1
chr6	123317124	123317875	751	*	-0.612427913	0.612427913	6.124279126	174375	87574	87583	10	11	0.006335511	0.844	0.014396647	0.968	CLVS2
chr11	24518149	24518448	299	*	-0.612022527	0.612022527	5.508202745	34541	16569	16577	9	9	0.008833559	0.884	0.018866839	0.976	LUZP2
chr17	49242504	49243027	523	*	-0.611004678	0.611004678	4.277032745	89811	41916	41922	7	12	0.017165865	0.964	0.033066272	0.984	NME2
chr15	78632572	78633662	1090	*	-0.610225958	0.610225958	7.322711494	71532	34294	34305	12	12	0.003705986	0.76	0.008578824	0.924	CRABP1
chr7	123673331	123673926	595	*	-0.609793937	0.609793937	4.878351494	186890	92928	92935	8	8	0.012983278	0.92	0.02520235	0.984	TMEM229A
chr7	43151828	43152542	714	*	-0.60967911	0.60967911	4.877432877	182359	90611	90618	8	8	0.012991495	0.92	0.025210567	0.984	HECW1
chr10	123922970	123923518	548	*	-0.608284307	0.608284307	4.866274453	29612	13744	13751	8	11	0.01309832	0.92	0.025333826	0.984	TACC2
chr11	43602845	43602920	75	*	-0.608272088	0.608272088	3.649632531	35359	17041	17046	6	8	0.021405974	0.964	0.044841612	0.988	MIR129-2
chr6	80657412	80657555	143	*	-0.608185171	0.608185171	4.257296198	172599	86451	86457	7	14	0.01745347	0.964	0.033337442	0.984	ELOVL4
chr20	41818356	41818788	432	*	-0.607393539	0.607393539	3.644361232	125472	58536	58541	6	8	0.021562102	0.964	0.044915568	0.988	PTPRT
chr5	159797753	159797922	169	*	-0.605975214	0.605975214	5.453776925	163358	76331	76339	9	12	0.009104729	0.888	0.019318789	0.984	C1QTNF2
chr11	109292789	109293216	427	*	-0.605181179	0.605181179	4.236268254	41104	20493	20499	7	9	0.017773943	0.964	0.033657915	0.984	C11orf87
chr3	132756721	132757354	633	*	-0.604742202	0.604742202	6.047422017	141009	66148	66157	10	15	0.006623115	0.852	0.014774642	0.968	TMEM108
chr14	75389280	75390063	783	*	-0.604269467	0.604269467	3.6256168	63361	31074	31079	6	10	0.022046921	0.968	0.045334648	0.992	RPS6KL1
chr1	53527412	53527693	281	*	-0.603649561	0.603649561	3.621897364	8762	3681	3686	6	8	0.022161962	0.968	0.045408603	0.992	PODN
chr11	123396133	123396593	460	*	-0.602738049	0.602738049	4.219166344	42539	21265	21271	7	8	0.01805333	0.964	0.033920868	0.984	GRAMD1B
chr16	70680104	70680631	527	*	-0.602734755	0.602734755	4.219143285	80022	37384	37390	7	8	0.01805333	0.964	0.033920868	0.984	IL34
chr6	33287809	33288656	847	*	-0.602710401	0.602710401	9.040656008	169676	84809	84823	15	55	0.002276182	0.684	0.004905707	0.816	DAXX
chr16	3062349	3062653	304	*	-0.601774603	0.601774603	3.610647619	75193	35510	35515	6	9	0.022457784	0.968	0.04568799	0.992	CLDN9
chr14	101192591	101193038	447	*	-0.599800391	0.599800391	5.998003907	65331	31749	31758	10	19	0.006803895	0.86	0.01507868	0.968	DLK1
chr18	28621985	28623159	1174	*	-0.59978663	0.59978663	9.596586086	95169	44226	44241	16	16	0.001569498	0.544	0.004215457	0.784	DSC3
chr11	64067685	64068146	461	*	-0.598542447	0.598542447	4.788339573	37276	18144	18151	8	10	0.013796787	0.924	0.026106249	0.984	CATSPERZ
chr6	117197952	117198560	608	*	-0.598530182	0.598530182	5.985301822	174172	87470	87479	10	12	0.006836764	0.86	0.015160853	0.968	RFX6
chr6	17281624	17282533	909	*	-0.598384173	0.598384173	5.385457556	167087	77555	77563	9	19	0.009499158	0.896	0.020000822	0.984	RBM24
chr18	5196738	5197559	821	*	-0.597748817	0.597748817	5.977488174	94513	43856	43865	10	10	0.006869633	0.86	0.015234808	0.968	AKAIN1
chr7	45960834	45961346	512	*	-0.596339385	0.596339385	4.770715078	182681	90808	90815	8	30	0.014035088	0.932	0.026319898	0.984	IGFBP3
chr13	112760644	112761328	684	*	-0.59595811	0.59595811	4.171706771	59042	28997	29003	7	10	0.018891491	0.972	0.034750811	0.984	SOX1
chr2	223163326	223163809	483	*	-0.595877819	0.595877819	3.575266916	120741	56410	56415	6	14	0.023558897	0.976	0.0465015	0.992	PAX3
chr17	5403149	5403907	758	*	-0.595265798	0.595265798	3.571594788	84245	38495	38500	6	14	0.023657504	0.976	0.046608324	0.992	LOC728392
chr1	91190005	91191055	1050	*	-0.595225891	0.595225891	5.952258908	10845	4588	4597	10	12	0.007033978	0.868	0.015366285	0.968	BARHL2
chr17	80372493	80373129	636	*	-0.594867141	0.594867141	4.16406999	93981	43635	43641	7	11	0.019031185	0.972	0.034849419	0.984	HEXD
chr18	56886915	56887785	870	*	-0.594754258	0.594754258	7.731805351	95959	44782	44794	13	13	0.003418382	0.76	0.007461276	0.9	GRP
chr2	98962900	98963768	868	*	-0.594104527	0.594104527	4.752836216	113599	53723	53730	8	8	0.014273388	0.932	0.026591068	0.984	CNGA3
chr7	137028165	137028617	452	*	-0.593958636	0.593958636	5.345627727	187902	93435	93443	9	9	0.009860717	0.904	0.020354164	0.984	PTN
chr14	96670628	96671262	634	*	-0.593759816	0.593759816	7.125117787	64848	31646	31657	12	12	0.004051111	0.776	0.009392333	0.932	BDKRB2
chr5	169659618	169659950	332	*	-0.593564558	0.593564558	5.935645582	163719	76456	76465	10	10	0.007124368	0.872	0.015473109	0.968	C5orf58
chr4	154073371	154073813	442	*	-0.591444524	0.591444524	3.548667142	152522	71299	71304	6	15	0.024388841	0.976	0.047183533	0.992	TRIM2
chr5	137224723	137225297	574	*	-0.590112728	0.590112728	3.540676369	161200	75134	75139	6	8	0.024709314	0.976	0.047397181	0.992	PKD2L2
chr15	51973460	51973920	460	*	-0.589490897	0.589490897	3.536945382	68899	33174	33179	6	8	0.024775052	0.976	0.047504006	0.992	SCG3
chr11	69633659	69634456	797	*	-0.589403799	0.589403799	6.483441788	38745	19210	19220	11	14	0.005867127	0.852	0.012219072	0.952	FGF3
chr2	220379016	220379199	183	*	-0.588122276	0.588122276	3.528733657	120568	56372	56377	6	8	0.025038005	0.976	0.047717655	0.992	ASIC4
chr19	58609744	58610131	387	*	-0.587937045	0.587937045	5.291433402	106635	50476	50484	9	14	0.010230494	0.908	0.020912938	0.984	ZSCAN18
chr3	42699933	42700678	745	*	-0.587484038	0.587484038	5.287356341	135520	63399	63407	9	9	0.010271581	0.908	0.020962242	0.984	ZBTB47
chr19	50193857	50194662	805	*	-0.586918622	0.586918622	4.695348973	105071	49536	49543	8	8	0.014889683	0.936	0.027207363	0.984	CPT1C
chr19	18901666	18902221	555	*	-0.586672146	0.586672146	5.280049311	101547	47361	47369	9	11	0.010312667	0.908	0.020995111	0.984	COMP
chr4	110222806	110223959	1153	*	-0.584543337	0.584543337	7.599063387	150847	70522	70534	13	20	0.0036649	0.78	0.007740663	0.908	COL25A1
chr6	31695903	31696710	807	*	-0.583182461	0.583182461	13.4131966	169009	81605	81627	23	61	0.00087103	0.368	0.00183245	0.572	DDAH2
chr11	6518322	6518907	585	*	-0.582946416	0.582946416	5.24651774	33133	15700	15708	9	11	0.010608488	0.912	0.021175891	0.984	DNHD1
chr3	157260627	157261273	646	*	-0.581984265	0.581984265	6.401826911	142494	66873	66883	11	11	0.006204035	0.864	0.012621718	0.952	SLC66A1L
chr14	42074503	42075760	1257	*	-0.581789188	0.581789188	4.654313503	61146	29960	29967	8	11	0.015407371	0.94	0.027610009	0.984	LRFN5
chr16	49311483	49312238	755	*	-0.581668606	0.581668606	4.653348846	78225	36561	36568	8	8	0.015423805	0.94	0.027618226	0.984	CBLN1
chr12	131438016	131438788	772	*	-0.581562788	0.581562788	5.234065093	53652	26786	26794	9	10	0.010682444	0.912	0.021332019	0.984	ADGRD1
chr8	24772137	24772513	376	*	-0.581429298	0.581429298	4.651434382	192859	94829	94836	8	8	0.015423805	0.94	0.027618226	0.984	NEFM
chr3	30936070	30936531	461	*	-0.580944355	0.580944355	5.228499197	134787	63035	63043	9	9	0.010715313	0.912	0.021389539	0.984	GADL1
chr11	17498514	17498619	105	*	-0.580464235	0.580464235	3.482785412	34129	16296	16301	6	14	0.026517112	0.98	0.048851637	0.992	ABCC8
chr1	179711583	179712740	1157	*	-0.578888494	0.578888494	7.525550419	15809	7693	7705	13	13	0.003763507	0.792	0.007946095	0.916	FAM163A
chr12	52994933	52995446	513	*	-0.577385778	0.577385778	4.041700445	47622	23493	23499	7	8	0.021496364	0.976	0.036903735	0.984	KRT72
chr4	56659770	56660460	690	*	-0.575873898	0.575873898	4.606991188	148857	69485	69492	8	8	0.016031883	0.944	0.028218086	0.984	EXOC1L
chr4	171011424	171011615	191	*	-0.573223808	0.573223808	3.439342851	153155	71676	71681	6	10	0.028152348	0.984	0.04980484	0.992	AADAT
chr5	95768915	95769079	164	*	-0.572977121	0.572977121	4.010839844	159234	74140	74146	7	9	0.022309873	0.98	0.037446074	0.984	PCSK1
chr6	28227068	28227482	414	*	-0.572426107	0.572426107	5.151834963	168006	78147	78155	9	11	0.011438432	0.916	0.022153745	0.984	NKAPL
chr1	165204410	165205352	942	*	-0.570618717	0.570618717	6.847424601	14933	7204	7215	12	14	0.004757796	0.808	0.010657792	0.94	LMX1A
chr11	71954982	71955599	617	*	-0.570166857	0.570166857	6.271835424	39121	19360	19370	11	11	0.006664201	0.872	0.013443445	0.96	PHOX2A
chr5	1882775	1883514	739	*	-0.570034023	0.570034023	5.130306209	155019	72249	72257	9	10	0.011602777	0.916	0.022375611	0.984	IRX4
chr6	31127120	31127527	407	*	-0.569112557	0.569112557	4.552900452	168825	80790	80797	8	42	0.016845392	0.944	0.028900119	0.984	TCF19
chr7	50861418	50861750	332	*	-0.566716384	0.566716384	6.800596609	182997	90895	90906	12	20	0.004839969	0.816	0.010846789	0.944	GRB10
chr1	181452039	181453051	1012	*	-0.563124508	0.563124508	5.631245081	15979	7759	7768	10	12	0.008767821	0.896	0.017839681	0.972	CACNA1E
chr4	188916668	188916943	275	*	-0.562320472	0.562320472	5.060884248	154090	72098	72106	9	13	0.0121369	0.92	0.023057644	0.984	ZFP42
chr1	59042745	59043255	510	*	-0.561349453	0.561349453	4.490795622	9337	3849	3856	8	12	0.017675336	0.948	0.029697194	0.984	TACSTD2
chr6	105628013	105628165	152	*	-0.555120056	0.555120056	4.44096045	173387	87050	87057	8	10	0.018571018	0.952	0.030444965	0.984	POPDC3
chr1	3567852	3568245	393	*	-0.554862264	0.554862264	6.658347174	1629	391	402	12	38	0.005144008	0.824	0.011372694	0.944	TP73
chr5	169930870	169931363	493	*	-0.554784651	0.554784651	3.883492558	163747	76467	76473	7	8	0.025448868	0.984	0.03986195	0.984	KCNIP1
chr1	91182128	91183051	923	*	-0.553920531	0.553920531	6.093125841	10839	4566	4576	11	11	0.007247627	0.892	0.014495255	0.968	BARHL2
chr2	189157174	189157566	392	*	-0.553484333	0.553484333	4.981358998	118518	55443	55451	9	11	0.012950409	0.928	0.023945109	0.984	GULP1
chr20	61050885	61051039	154	*	-0.553140853	0.553140853	3.871985973	126860	59512	59518	7	22	0.025818645	0.988	0.040067382	0.988	GATA5
chr4	41882564	41883107	543	*	-0.550711544	0.550711544	3.854980808	148333	69174	69180	7	9	0.026213074	0.988	0.040396072	0.988	TMEM33
chr5	41509934	41510851	917	*	-0.549866087	0.549866087	5.498660868	156781	72826	72835	10	13	0.009507375	0.912	0.018957229	0.976	PLCXD3
chr7	150745278	150745709	431	*	-0.547259921	0.547259921	3.830819446	189010	93828	93834	7	10	0.026895107	0.988	0.040880891	0.988	ASIC3
chr19	38754529	38755753	1224	*	-0.547079956	0.547079956	6.564959467	102809	48182	48193	12	12	0.005415177	0.828	0.01186573	0.944	SPINT2
chr3	68981852	68982098	246	*	-0.546050015	0.546050015	4.914450139	138034	64903	64911	9	9	0.013624224	0.932	0.024840791	0.984	TAFA4
chr7	35293245	35293892	647	*	-0.545225095	0.545225095	4.907025851	181865	90415	90423	9	12	0.013648876	0.932	0.024964049	0.984	TBX20
chr19	36024217	36024375	158	*	-0.544458358	0.544458358	3.811208504	102431	47791	47797	7	11	0.027338839	0.988	0.041291754	0.988	GAPDHS
chr6	31838613	31839025	412	*	-0.542436634	0.542436634	4.339493068	169091	82068	82075	8	14	0.020189819	0.956	0.032039114	0.984	SLC44A4
chr6	30881112	30881562	450	*	-0.541779059	0.541779059	4.33423247	168744	80615	80622	8	48	0.020230905	0.956	0.032121287	0.984	VARS2
chr3	147125712	147126244	532	*	-0.541529381	0.541529381	7.58141133	141856	66648	66661	14	28	0.003369078	0.748	0.007831053	0.912	ZIC1
chr13	113698408	113699016	608	*	-0.540989676	0.540989676	7.03286579	59387	29073	29085	13	13	0.00444554	0.8	0.009885369	0.936	MCF2L
chr11	118134846	118135270	424	*	-0.538559466	0.538559466	4.308475726	41871	20909	20916	8	11	0.020510292	0.956	0.032556802	0.984	MPZL2
chr10	106399957	106400880	923	*	-0.538115683	0.538115683	5.38115683	28572	13231	13240	10	11	0.010041497	0.916	0.020033691	0.984	SORCS3
chr17	12569089	12569487	398	*	-0.537437998	0.537437998	5.374379982	85232	39177	39186	10	10	0.010074366	0.916	0.02006656	0.984	MYOCD
chr7	136553682	136553884	202	*	-0.537277559	0.537277559	4.298220473	187856	93427	93434	8	15	0.020658203	0.956	0.032688278	0.984	CHRM2
chr10	119304705	119305335	630	*	-0.536597015	0.536597015	3.756179107	29265	13600	13606	7	14	0.02844817	0.988	0.042491475	0.988	EMX2OS
chr11	20690628	20691126	498	*	-0.535216749	0.535216749	4.281733993	34459	16520	16527	8	12	0.020945807	0.956	0.0329841	0.984	NELL1
chr12	130526797	130527212	415	*	-0.534699633	0.534699633	4.812296693	53463	26720	26728	9	9	0.014355561	0.932	0.025900818	0.984	LINC02418
chr4	172734031	172734718	687	*	-0.534584632	0.534584632	3.742092427	153168	71684	71690	7	11	0.02886725	0.988	0.042779079	0.988	GALNTL6
chr1	235814134	235814462	328	*	-0.533833164	0.533833164	4.27066531	20094	9403	9410	8	11	0.021085501	0.96	0.03313201	0.984	GNG4
chr1	229569795	229570288	493	*	-0.533143824	0.533143824	6.397725885	19538	9167	9178	12	14	0.005727433	0.836	0.012621718	0.952	ACTA1
chr7	130126018	130126637	619	*	-0.532017895	0.532017895	4.256143163	187436	93178	93185	8	20	0.021241629	0.96	0.033378528	0.984	MEST
chr5	161494274	161495049	775	*	-0.531853521	0.531853521	5.318535214	163426	76359	76368	10	11	0.01039484	0.928	0.020584248	0.984	GABRG2
chr12	85306323	85307424	1101	*	-0.530950731	0.530950731	7.433310229	49776	24888	24901	14	14	0.003516989	0.76	0.00829122	0.924	SLC6A15
chr16	82660376	82660873	497	*	-0.530648861	0.530648861	5.837137472	80880	37655	37665	11	15	0.008184395	0.912	0.016196228	0.972	CDH13
chr6	32847711	32847845	134	*	-0.5303245	0.5303245	3.7122715	169481	83568	83574	7	15	0.029705411	0.988	0.043444677	0.988	LOC100294145
chr14	96180576	96180847	271	*	-0.526503019	0.526503019	4.212024151	64808	31625	31632	8	11	0.022005834	0.964	0.034109865	0.984	TCL1A
chr3	96533258	96534005	747	*	-0.526212654	0.526212654	4.73591389	138692	65048	65056	9	9	0.015045811	0.944	0.026804717	0.984	EPHA6
chr8	109095264	109096064	800	*	-0.526131436	0.526131436	5.787445796	197288	96601	96611	11	12	0.00838161	0.912	0.016681047	0.972	RSPO2
chr10	118033273	118033902	629	*	-0.525323589	0.525323589	3.677265125	29115	13491	13497	7	25	0.030658614	0.988	0.044200666	0.988	GFRA1
chr6	30113696	30114039	343	*	-0.52485272	0.52485272	4.723674476	168502	79369	79377	9	9	0.015136201	0.948	0.026936193	0.984	TRIM40
chr6	28584003	28584288	285	*	-0.522849506	0.522849506	6.79704358	168088	78306	78318	13	15	0.004757796	0.828	0.010863224	0.944	ZBED9
chr11	57519282	57519584	302	*	-0.52234224	0.52234224	3.656395683	36317	17508	17514	7	8	0.031168084	0.988	0.044701919	0.988	BTBD18
chr16	51184786	51185461	675	*	-0.521667273	0.521667273	7.825009097	78462	36604	36618	15	25	0.003180081	0.752	0.007157237	0.88	SALL1
chr6	30038998	30039524	526	*	-0.521295256	0.521295256	11.46849564	168467	79183	79204	22	36	0.001175069	0.448	0.002728132	0.68	PPP1R11
chr1	44398868	44399534	666	*	-0.519628463	0.519628463	3.63739924	7928	3093	3099	7	10	0.031644685	0.988	0.045047044	0.988	ARTN
chr11	116450919	116451788	869	*	-0.51565132	0.51565132	3.60955924	41632	20787	20793	7	8	0.032244546	0.988	0.045737294	0.992	BUD13
chr6	28553927	28554801	874	*	-0.514302703	0.514302703	6.171632435	168082	78233	78244	12	36	0.006261556	0.864	0.014109043	0.964	ZBED9
chr10	60935910	60936866	956	*	-0.51410245	0.51410245	6.169229399	24733	11110	11121	12	18	0.006261556	0.864	0.01411726	0.964	PHYHIPL
chr6	84562778	84563604	826	*	-0.513765902	0.513765902	6.165190819	172694	86574	86585	12	12	0.006261556	0.864	0.014158347	0.964	RIPPLY2
chr19	34175247	34175554	307	*	-0.51368407	0.51368407	4.10947256	102215	47672	47679	8	22	0.023526028	0.976	0.035662928	0.984	CHST8
chr1	177140126	177140812	686	*	-0.511936508	0.511936508	4.607428573	15641	7607	7615	9	10	0.01622088	0.96	0.028218086	0.984	BRINP2
chr3	62304165	62305003	838	*	-0.509120626	0.509120626	4.072965005	137630	64812	64819	8	14	0.024175192	0.976	0.03637783	0.984	PTPRG-AS1
chr7	29186110	29186347	237	*	-0.5074766	0.5074766	4.059812803	181421	90259	90266	8	12	0.024298451	0.976	0.03655861	0.984	CHN2
chr5	140624869	140625130	261	*	-0.506492338	0.506492338	3.545446367	161783	75571	75577	7	10	0.033863347	0.988	0.047265705	0.992	PCDHB15
chr20	982623	983354	731	*	-0.504654218	0.504654218	4.541887962	123393	57012	57020	9	9	0.016722133	0.964	0.029056247	0.984	RSPO4
chr6	32797176	32797830	654	*	-0.504005481	0.504005481	5.040054814	169453	83311	83320	10	10	0.011947903	0.94	0.023246641	0.984	TAP2
chr1	26737005	26737470	465	*	-0.499441421	0.499441421	3.496089948	5567	1725	1731	7	11	0.035087719	0.988	0.04848186	0.992	LIN28A
chr17	40274524	40274811	287	*	-0.498849989	0.498849989	3.491949922	88111	40687	40693	7	10	0.035194544	0.988	0.048580468	0.992	HSPB9
chr7	30029717	30029938	221	*	-0.498188532	0.498188532	3.487319722	181492	90290	90296	7	12	0.035350672	0.988	0.048744813	0.992	SCRN1
chr15	96873868	96874052	184	*	-0.497580598	0.497580598	3.98064478	73064	34918	34925	8	9	0.025432434	0.976	0.037996631	0.984	NR2F2
chr1	91191723	91192466	743	*	-0.496644001	0.496644001	3.476508005	10846	4601	4607	7	11	0.035671145	0.988	0.048999548	0.992	BARHL2
chr6	29945012	29945409	397	*	-0.496331496	0.496331496	4.466983466	168408	79067	79075	9	12	0.017354863	0.964	0.030058753	0.984	HCG9
chr17	6947288	6947464	176	*	-0.490775995	0.490775995	3.435431962	84403	38640	38646	7	9	0.036624348	0.988	0.049870578	0.992	SLC16A11
chr7	24797656	24798175	519	*	-0.489988789	0.489988789	3.919910315	180952	89812	89819	8	12	0.026295246	0.976	0.039221003	0.984	GSDME
chr1	75198211	75198841	630	*	-0.489810119	0.489810119	3.428670831	10120	4219	4225	7	11	0.03679691	0.988	0.04998562	0.992	TYW3
chr11	93582929	93583973	1044	*	-0.481968262	0.481968262	5.30165088	40436	20044	20054	11	11	0.010271581	0.94	0.020838983	0.984	VSTM5
chr6	28602543	28602705	162	*	-0.480058044	0.480058044	3.840464354	168092	78333	78340	8	35	0.027527836	0.98	0.040700111	0.988	ZBED9
chr11	2292677	2293211	534	*	-0.479914428	0.479914428	8.638459696	32482	15039	15056	18	38	0.002226879	0.644	0.005546654	0.832	ASCL2
chr15	45421749	45422095	346	*	-0.479566898	0.479566898	4.316102082	68520	32931	32939	9	15	0.018801101	0.968	0.032425326	0.984	DUOXA1
chr6	30653512	30653799	287	*	-0.474786948	0.474786948	3.798295582	168683	80239	80246	8	26	0.028103044	0.98	0.041505403	0.988	PPP1R18
chr4	55991202	55991860	658	*	-0.472653182	0.472653182	4.253878634	148809	69458	69466	9	12	0.019253051	0.968	0.033452484	0.984	KDR
chr7	95025194	95025955	761	*	-0.460393941	0.460393941	5.064333351	184913	91871	91881	11	27	0.010805703	0.96	0.023024775	0.984	PON1
chr7	94953653	94954455	802	*	-0.459520489	0.459520489	5.054725382	184909	91860	91870	11	11	0.01081392	0.96	0.023123382	0.984	PON1
chr6	32978196	32978775	579	*	-0.449735589	0.449735589	5.39682707	169526	83856	83867	12	29	0.00765849	0.904	0.019877563	0.984	HLA-DOA
chr16	28995843	28996533	690	*	0.472405665	-0.472405665	6.141273639	77359	36190	36202	13	13	0.005809606	0.872	0.01429804	0.964	LAT
chr6	32116538	32117088	550	*	0.493184656	-0.493184656	9.370508471	169229	82834	82852	19	37	0.001963926	0.604	0.00444554	0.804	PRRT1
chr11	34460351	34461028	677	*	0.518877689	-0.518877689	3.632143822	35047	16920	16926	7	13	0.031776162	0.988	0.045186737	0.992	CAT
chr10	8095797	8096220	423	*	0.520987174	-0.520987174	5.73085891	22112	10006	10016	11	56	0.00861991	0.92	0.017165865	0.972	GATA3-AS1
chr3	55517659	55518441	782	*	0.530632788	-0.530632788	5.306327879	137194	64676	64685	10	13	0.010518099	0.928	0.020806114	0.984	WNT5A
chr1	161008644	161008977	333	*	0.544132801	-0.544132801	3.808929606	14580	7011	7017	7	11	0.027379925	0.988	0.041349275	0.988	TSTD1
chr6	31650735	31650850	115	*	0.55761895	-0.55761895	3.903332647	168980	81497	81503	7	20	0.024939398	0.984	0.039483956	0.984	LY6G5C
chr20	60961944	60962311	367	*	0.564490389	-0.564490389	3.951432721	126829	59496	59502	7	11	0.023599984	0.98	0.038530753	0.984	RPS21
chr2	232329096	232329264	168	*	0.572687774	-0.572687774	4.008814417	121287	56569	56575	7	9	0.022342742	0.98	0.037503595	0.984	NCL
chr17	46670610	46672255	1645	*	0.5786701	-0.5786701	9.8373917	89239	41531	41547	17	17	0.00165167	0.568	0.003927852	0.776	HOXB5
chr11	46366419	46367100	681	*	0.582663697	-0.582663697	4.661309573	35757	17235	17242	8	8	0.015333416	0.94	0.027544271	0.984	DGKZ
chr15	64673618	64673872	254	*	0.586517144	-0.586517144	4.10562001	69800	33623	33629	7	9	0.020165167	0.972	0.035753318	0.984	PCLAF
chr10	72362292	72362866	574	*	0.591180544	-0.591180544	5.320624893	25422	11520	11528	9	9	0.010049714	0.908	0.020567813	0.984	PRF1
chr7	1793077	1793263	186	*	0.594563356	-0.594563356	3.567380133	178999	89163	89168	6	9	0.023838284	0.976	0.046706931	0.992	ELFN1
chr6	29599226	29599390	164	*	0.606053905	-0.606053905	4.242377338	168300	78866	78872	7	10	0.017667119	0.964	0.033592177	0.984	GABBR1
chr1	221054201	221055097	896	*	0.623250462	-0.623250462	4.362753237	18617	8826	8832	7	9	0.015900407	0.964	0.03175151	0.984	HLX
chr5	149546073	149546946	873	*	0.624183334	-0.624183334	6.241833337	162577	76020	76029	10	12	0.005965734	0.832	0.01360779	0.96	CDX1
chr1	6526049	6526583	534	*	0.627668192	-0.627668192	5.649013725	2167	512	520	9	9	0.007962529	0.876	0.017732857	0.972	TNFRSF25
chr5	133451237	133451625	388	*	0.634250459	-0.634250459	5.074003671	160832	74910	74917	8	9	0.010871441	0.9	0.022942602	0.984	TCF7
chr2	233924713	233925275	562	*	0.636008536	-0.636008536	6.360085356	121517	56680	56689	10	10	0.005390525	0.824	0.012868236	0.952	INPP5D
chr4	4860431	4860698	267	*	0.637820275	-0.637820275	5.740382471	146350	68418	68426	9	20	0.007395538	0.872	0.017124779	0.972	MSX1
chr12	58012960	58013569	609	*	0.637913076	-0.637913076	9.568696143	48577	24291	24305	15	21	0.001939274	0.616	0.004231891	0.788	SLC26A10
chr3	158390074	158390821	747	*	0.639691322	-0.639691322	7.036604546	142528	66913	66923	11	11	0.00435515	0.796	0.009868935	0.936	LXN
chr13	108922032	108922504	472	*	0.641191581	-0.641191581	4.488341067	58487	28870	28876	7	8	0.013813222	0.956	0.029730063	0.984	TNFSF13B
chr1	25291905	25292215	310	*	0.649403828	-0.649403828	3.896422966	5318	1555	1560	6	9	0.01553063	0.948	0.039598997	0.984	RUNX3
chr13	114814024	114814706	682	*	0.656985628	-0.656985628	5.255885026	59741	29133	29140	8	8	0.009244423	0.876	0.021134804	0.984	RASA3
chr12	122711988	122712212	224	*	0.686910749	-0.686910749	4.808375244	52611	26491	26497	7	8	0.009975759	0.904	0.025950121	0.984	DIABLO
chr4	1166824	1167714	890	*	0.689420994	-0.689420994	7.58363093	145382	68161	68171	11	17	0.003081474	0.692	0.007822836	0.908	SPON2
chr5	134362967	134363877	910	*	0.694100982	-0.694100982	5.552807856	160940	75012	75019	8	9	0.006976458	0.824	0.01850528	0.972	PITX1-AS1
chr4	154711280	154711906	626	*	0.701739508	-0.701739508	9.122613606	152610	71355	71367	13	41	0.001881754	0.584	0.004798882	0.816	SFRP2
chr11	47399813	47399998	185	*	0.713699666	-0.713699666	3.56849833	35932	17344	17348	5	9	0.011487736	0.92	0.046706931	0.992	SPI1
chr11	2919689	2920819	1130	*	0.715462202	-0.715462202	12.87831964	32698	15371	15388	18	18	0.000838161	0.372	0.002095402	0.592	SLC22A18
chr17	77951707	77952463	756	*	0.718134628	-0.718134628	5.026942397	92888	43220	43226	7	8	0.008061136	0.888	0.023394552	0.984	TBC1D16
chr7	27197239	27198429	1190	*	0.721366433	-0.721366433	7.935030759	181177	90072	90082	11	11	0.002563787	0.632	0.006927154	0.876	HOXA7
chr6	32811181	32811521	340	*	0.725474297	-0.725474297	4.352845781	169468	83410	83415	6	57	0.00880069	0.888	0.031891203	0.984	PSMB8
chr22	30662799	30663316	517	*	0.728906435	-0.728906435	6.560157915	130549	61055	61063	9	9	0.004092198	0.736	0.011898599	0.948	OSM
chr11	2889602	2890091	489	*	0.73802	-0.73802	7.380199999	32687	15298	15307	10	32	0.00270348	0.648	0.008414479	0.924	KCNQ1DN
chr8	99961376	99962347	971	*	0.740152568	-0.740152568	5.181067973	196734	96417	96423	7	13	0.007033978	0.872	0.021857923	0.984	OSR2
chr6	170580947	170581502	555	*	0.751989269	-0.751989269	5.263924886	178060	88939	88945	7	14	0.00654916	0.86	0.021101935	0.984	LOC154449
chr6	32819858	32820421	563	*	0.753061318	-0.753061318	8.283674494	169473	83478	83488	11	67	0.002120054	0.592	0.006138297	0.856	TAP1
chr22	24823389	24823554	165	*	0.754913046	-0.754913046	4.529478276	130184	60802	60807	6	10	0.007206541	0.868	0.029220592	0.984	ADORA2A
chr10	73848764	73849167	403	*	0.7593936	-0.7593936	6.834542401	25613	11564	11572	9	9	0.00339373	0.692	0.010690661	0.94	SPOCK2
chr12	54393460	54393725	265	*	0.766341913	-0.766341913	5.364393388	47921	23691	23697	7	21	0.006015038	0.828	0.020148732	0.984	HOXC9
chr3	196065318	196065569	251	*	0.780726354	-0.780726354	5.465084479	144798	67880	67886	7	11	0.005398743	0.796	0.019261268	0.984	TM4SF19
chr1	153329781	153330399	618	*	0.789501625	-0.789501625	5.526511374	13351	6359	6365	7	9	0.005004314	0.772	0.018727146	0.976	S100A9
chr4	4866047	4867164	1117	*	0.799731369	-0.799731369	7.997313692	146354	68453	68462	10	16	0.00192284	0.544	0.006779243	0.876	MSX1
chr20	62367698	62367998	300	*	0.801307705	-0.801307705	5.609153934	127324	59720	59726	7	8	0.004724927	0.752	0.01805333	0.972	LIME1
chr4	183061830	183062729	899	*	0.816157569	-0.816157569	7.345418124	153460	71845	71853	9	9	0.00243231	0.576	0.008521303	0.924	TENM3
chr12	54409485	54409770	285	*	0.817864884	-0.817864884	4.907189302	47934	23731	23736	6	12	0.004609885	0.736	0.024939398	0.984	HOXC4
chr20	61051667	61051802	135	*	0.821223973	-0.821223973	5.748567808	126860	59527	59533	7	22	0.004223674	0.72	0.017034389	0.972	GATA5
chr13	101174060	101174420	360	*	0.829143202	-0.829143202	4.145716008	58194	28746	28750	5	8	0.005217963	0.76	0.035104154	0.984	GGACT
chr1	10732063	10732744	681	*	0.832080613	-0.832080613	6.656644906	3047	758	765	8	12	0.002834956	0.596	0.011397346	0.944	CASZ1
chr7	27186993	27188020	1027	*	0.832618173	-0.832618173	10.82403624	181166	90028	90040	13	13	0.001027158	0.38	0.003188299	0.736	HOXA6
chr1	247712110	247712591	481	*	0.837020336	-0.837020336	6.69616269	20882	9654	9661	8	8	0.002761001	0.572	0.011233001	0.944	GCSAML
chr12	51717674	51718355	681	*	0.839873699	-0.839873699	9.23861069	47346	23445	23455	11	11	0.001355849	0.428	0.004585234	0.808	BIN2
chr13	107354273	107354948	675	*	0.848847874	-0.848847874	6.790782991	58426	28827	28834	8	9	0.002563787	0.556	0.010871441	0.944	LINC00443
chr20	56725695	56726185	490	*	0.865187682	-0.865187682	9.517064501	126421	59238	59248	11	11	0.001175069	0.392	0.004289412	0.788	C20orf85
chr5	100237986	100238655	669	*	0.867134551	-0.867134551	3.468538206	159381	74195	74198	4	12	0.005168659	0.748	0.049180328	0.992	ST8SIA4
chr11	2321770	2323459	1689	*	0.880356002	-0.880356002	26.41068005	32494	15066	15095	30	30	0	0	0.000221866	0.108	TSPAN32
chr11	1320329	1320634	305	*	0.883707063	-0.883707063	3.53482825	32114	14760	14763	4	9	0.00462632	0.72	0.047569744	0.992	TOLLIP
chr15	65341703	65342634	931	*	0.886552473	-0.886552473	7.978972259	69902	33668	33676	9	9	0.00165167	0.468	0.00682033	0.876	SLC51B
chr6	32810258	32810833	575	*	0.889001684	-0.889001684	5.334010107	169467	83404	83409	6	10	0.003147212	0.628	0.020460989	0.984	PSMB8
chr2	69001665	69002378	713	*	0.892996319	-0.892996319	9.822959509	111917	52598	52608	11	11	0.001018941	0.368	0.003944287	0.776	ARHGAP25
chr2	157184137	157184978	841	*	0.89766629	-0.89766629	8.078996606	116779	54592	54600	9	9	0.001602367	0.468	0.006573812	0.86	NR4A2
chr2	102091318	102091656	338	*	0.902486251	-0.902486251	3.609945005	113910	53842	53845	4	13	0.004042894	0.692	0.04572086	0.992	RFX8
chr15	83953690	83954395	705	*	0.907546819	-0.907546819	16.33584274	72004	34511	34528	18	18	0.000410863	0.196	0.0011422	0.432	BNC1
chr12	54398518	54399190	672	*	0.909243324	-0.909243324	5.455459944	47925	23703	23708	6	10	0.002785653	0.588	0.019302354	0.984	HOXC8
chr12	2800055	2801158	1103	*	0.912070889	-0.912070889	10.03277978	44161	21707	21717	11	11	0.000944985	0.344	0.003705986	0.756	CACNA1C-AS1
chr6	30458147	30458730	583	*	0.931037625	-0.931037625	8.379338624	168610	79859	79867	9	21	0.001339414	0.42	0.005990386	0.856	HLA-E
chr6	30710682	30712282	1600	*	0.933239113	-0.933239113	37.32956453	168707	80446	80485	40	70	0	0	4.11E-05	0.02	IER3
chr20	57582594	57583709	1115	*	0.936113953	-0.936113953	18.72227905	126529	59418	59437	20	28	0.000328691	0.16	0.000714902	0.284	CTSZ
chr5	134366162	134367099	937	*	0.937174326	-0.937174326	6.560220279	160944	75021	75027	7	8	0.002259748	0.532	0.011898599	0.948	PITX1-AS1
chr20	54986793	54987330	537	*	0.938283018	-0.938283018	7.506264145	126286	59166	59173	8	8	0.001577715	0.44	0.008003616	0.916	CASS4
chr7	19158349	19158954	605	*	0.943758865	-0.943758865	9.437588653	180605	89637	89646	10	32	0.000944985	0.348	0.00435515	0.796	TWIST1
chr10	134150451	134150690	239	*	0.955855821	-0.955855821	6.69099075	30876	14226	14232	7	8	0.002029664	0.5	0.011249435	0.944	LRRC27
chr6	32812933	32813715	782	*	0.956020629	-0.956020629	12.42826818	169468	83454	83466	13	57	0.000649164	0.264	0.002309051	0.612	PSMB8
chr4	186732926	186733428	502	*	0.961637617	-0.961637617	7.693100934	153883	72037	72044	8	8	0.001372283	0.404	0.007535232	0.9	SORBS2
chr2	45159145	45159663	518	*	0.967656547	-0.967656547	4.838282735	110435	52022	52026	5	13	0.002391224	0.544	0.025621431	0.984	SIX3
chr10	49892741	49893026	285	*	0.96897473	-0.96897473	7.751797843	24381	10939	10946	8	8	0.001347631	0.396	0.007387321	0.9	WDFY4
chr5	43040174	43041146	972	*	0.970303882	-0.970303882	8.73273494	156864	72899	72907	9	9	0.001133982	0.38	0.005431612	0.824	ANXA2R
chr1	164290179	164290275	96	*	0.980992364	-0.980992364	3.923969454	14854	7196	7199	4	8	0.002530917	0.588	0.039155265	0.984	PBX1
chr22	44576869	44577265	396	*	1.007440156	-1.007440156	9.066961403	132031	61952	61960	9	9	0.000887465	0.312	0.004872838	0.816	PARVG
chr22	50523686	50524124	438	*	1.009290019	-1.009290019	8.074320154	132751	62123	62130	8	12	0.001043593	0.324	0.006582029	0.86	MLC1
chr7	27183946	27185512	1566	*	1.023404794	-1.023404794	33.77235822	181164	89995	90027	33	50	0	0	7.40E-05	0.036	HOXA5
chr10	125033770	125034296	526	*	1.033662585	-1.033662585	6.201975507	29753	13832	13837	6	10	0.001364066	0.396	0.01387896	0.96	BUB3
chr6	149805995	149806732	737	*	1.036638353	-1.036638353	10.36638353	175857	88279	88288	10	10	0.000558774	0.224	0.003492337	0.748	ZC3H12D
chr7	27191097	27191564	467	*	1.04125059	-1.04125059	4.165002359	181169	90046	90049	4	9	0.001709191	0.48	0.034832984	0.984	HOXA6
chr2	225265963	225266346	383	*	1.041503598	-1.041503598	4.166014393	120882	56484	56487	4	11	0.001709191	0.48	0.034824767	0.984	FAM124B
chr7	27208885	27209828	943	*	1.061652218	-1.061652218	14.86313105	181189	90100	90113	14	14	0.000394429	0.168	0.00147089	0.496	MIR196B
chr12	106978920	106979482	562	*	1.068129968	-1.068129968	7.476909773	50891	25482	25488	7	9	0.001076462	0.34	0.008143309	0.92	RFX4
chr5	180231058	180231194	136	*	1.073418678	-1.073418678	5.367093389	165260	77000	77004	5	9	0.001314762	0.408	0.020140515	0.984	MGAT1
chr2	239140032	239140190	158	*	1.086072139	-1.086072139	4.344288557	122276	56800	56803	4	8	0.001372283	0.42	0.031998028	0.984	LINC02610
chr5	72595625	72596188	563	*	1.096569576	-1.096569576	6.579417454	158026	73613	73618	6	13	0.000977854	0.32	0.011767123	0.944	TMEM174
chr22	44568337	44568812	475	*	1.101624053	-1.101624053	9.914616473	132027	61943	61951	9	9	0.000525905	0.22	0.003821028	0.772	PARVG
chr3	46448496	46449313	817	*	1.118472982	-1.118472982	11.18472982	135921	63677	63686	10	10	0.000402646	0.168	0.002917129	0.696	CCRL2
chr2	177014467	177015125	658	*	1.125751953	-1.125751953	14.63477539	118043	55149	55161	13	13	0.000312256	0.136	0.001503759	0.496	MIR10B
chr6	164507164	164507305	141	*	1.197516541	-1.197516541	3.592549623	177030	88695	88697	3	8	0.000912116	0.328	0.046090636	0.992	QKI
chr8	1992555	1993035	480	*	1.20463084	-1.20463084	7.227785042	191221	94310	94315	6	8	0.000673816	0.24	0.009022556	0.924	MYOM2
chr7	27204728	27205658	930	*	1.208526897	-1.208526897	19.33643035	181185	90084	90099	16	17	0.000131476	0.064	0.000657381	0.268	HOXA9
chr4	4863678	4864902	1224	*	1.250024696	-1.250024696	17.50034575	146353	68439	68452	14	14	0.000213649	0.092	0.000912116	0.36	MSX1
chr7	27191914	27192656	742	*	1.253932148	-1.253932148	10.03145718	181170	90050	90057	8	8	0.000369777	0.136	0.003705986	0.756	HOXA7
chr10	123355268	123356336	1068	*	1.269603248	-1.269603248	11.42642923	29564	13713	13721	9	9	0.000287604	0.12	0.002761001	0.684	FGFR2
chr12	116996773	116997185	412	*	1.275747442	-1.275747442	11.48172698	51951	26132	26140	9	9	0.000279387	0.116	0.002719915	0.676	MAP1LC3B2
chr6	32909282	32909781	499	*	1.324960093	-1.324960093	7.949760556	169494	83629	83634	6	15	0.000353342	0.132	0.006902502	0.876	HLA-DMB
chr15	96868857	96869220	363	*	1.455721666	-1.455721666	11.64577333	73059	34909	34916	8	8	0.000147911	0.068	0.002621307	0.664	NR2F2
chr12	54410251	54410580	329	*	1.532649156	-1.532649156	16.85914072	47935	23737	23747	11	17	9.04E-05	0.044	0.001010724	0.396	HOXC4
chr5	72596701	72597316	615	*	1.738873245	-1.738873245	13.91098596	158027	73619	73626	8	8	4.11E-05	0.02	0.001709191	0.54	TMEM174
chr15	96886018	96887137	1119	*	1.840419603	-1.840419603	14.72335682	73076	34926	34933	8	8	2.47E-05	0.012	0.001479108	0.496	NR2F2
chr12	54446019	54446576	557	*	1.94139188	-1.94139188	19.4139188	47958	23772	23781	10	10	8.22E-06	0.004	0.000640947	0.264	HOXC4
chr19	36486125	36486149	24	*	2.605841211	-2.605841211	5.211682421	102574	47902	47903	2	8	6.57E-05	0.032	0.021521016	0.984	SDHAF1
